# Supplementary material for: Dissecting features of epigenetic variants underlying cardiometabolic risk using full-resolution epigenome profiling in regulatory elements
Source: Nat Commun. 2019 Mar 14;10:1209. doi: 10.1038/s41467-019-09184-z (PMC6418220; doi:10.1038/s41467-019-09184-z)
Supplement: Supplementary file 4 — Supplementary Data 1 [file 41467_2019_9184_MOESM4_ESM.xlsx]

## Sheet: SData1
Supplementary Data 1. Associations of TG, HDL, LDL and TC to adipose DNA methylation in the discovery cohort at FDR 10%
Lipid trait	chromosome	position	beta	BACON p-value	q-value	Regulatory region start	Regulatory region end	Regulatory region type	Regulatory region dissection
TG	1	12508973	-0.3796	1.02219e-06	0.0155592	12508236	12509923	LMR	AT_unique
	1	19233837	0.38243	6.18271e-06	0.0462295	19233376	19235364	UMR	shared
	1	19890382	-0.3946	1.80902e-05	0.0807561	19890079	19891269	LMR	AT_unique
	1	54561734	0.3695	1.68362e-06	0.0205726	54561366	54562236	LMR	shared
	1	149684109	-0.62662	6.68214e-07	0.0127421	149683044	149685658	UMR	AT_unique
	1	149684123	-0.56467	1.80505e-05	0.0807561
	1	149684136	-0.66958	1.82036e-07	0.0053626
	1	149684213	-0.38152	1.75226e-05	0.0795506
	1	161719333	-2.60526	8.15086e-06	0.0536911	161719298	161720466	UMR	shared
	1	161973060	0.30415	2.54086e-05	0.0969513	161972680	161973612	LMR	shared
	1	200272331	0.46847	7.44952e-06	0.0514865	200271039	200272431	UMR	shared
	1	236229633	0.46375	1.57016e-05	0.0749109	236227000	236229895	UMR	shared
	1	245768859	0.27129	1.82397e-05	0.0807561	245768686	245769358	LMR	shared
	2	8552914	0.34637	1.09493e-05	0.0624995	8552408	8553262	LMR	AT_unique
	2	9370516	0.25936	2.29239e-05	0.0919327	9370112	9370814	LMR	AT_unique
	2	29175148	0.44656	5.34436e-06	0.0416666	29174912	29175911	LMR	shared
	2	30669759	0.3843	1.419e-05	0.0716428	30669380	30670848	UMR	shared
	2	42287262	0.59274	1.08011e-12	2.30173e-07	42286964	42288568	LMR	shared
	2	42287377	0.35989	1.04753e-05	0.0611327
	2	42397720	-0.36505	8.7001e-06	0.0553433	42396158	42397738	UMR	shared
	2	43132726	0.38501	7.99295e-06	0.053507	43132290	43135275	UMR	AT_unique
	2	114030824	0.33285	3.03119e-07	0.00683918	114029650	114036400	UMR	shared
	2	114033414	0.44626	1.62965e-05	0.0760469
	2	114033495	0.44364	1.91614e-06	0.022072
	2	114033515	0.4073	2.2387e-06	0.0242577
	2	114033518	0.42107	1.81598e-06	0.0212668
	2	128453115	-0.42365	1.55547e-05	0.0749109	128452897	128453574	UMR	AT_unique
	2	128453119	-0.47495	8.07691e-06	0.0536613
	2	128453130	-0.47207	2.28204e-05	0.0919327
	2	128453145	-0.48772	2.08728e-06	0.0234106
	2	128453175	-0.51481	8.25947e-07	0.0142711
	2	128453180	-0.46999	1.17155e-06	0.0166439
	2	128453206	-0.44804	1.04067e-05	0.0611327
	2	175462438	0.35339	1.9976e-05	0.0857095	175462412	175462839	LMR	AT_unique
	2	232046717	0.36235	4.62988e-06	0.0392039	232046634	232047116	LMR	shared
	2	233251712	-0.37066	2.65059e-05	0.0990951	233250307	233253643	UMR	AT_unique
	2	239139891	0.35623	1.46922e-05	0.0728123	239139783	239140522	UMR	shared
	2	239139903	0.45321	2.1021e-09	0.000167985
	3	14246468	0.36581	3.46289e-06	0.0317135	14246217	14246761	LMR	shared
	3	14246486	0.33528	2.55462e-05	0.0969513
	3	27674258	-1.35788	1.2969e-05	0.069208	27673935	27675322	UMR	shared
	3	27674268	-1.27462	1.21643e-05	0.0669023
	3	42066550	0.50564	9.56367e-06	0.0585079	42066095	42068040	LMR	shared
	3	49841588	0.43124	6.41241e-06	0.0475299	49839694	49845162	UMR	shared
	3	107380990	-0.46697	1.40462e-05	0.0716428	107380596	107381704	LMR	AT_unique
	3	123372627	-0.35106	1.10379e-05	0.062725	123370900	123372985	LMR	shared
	3	127630782	-0.42217	1.74649e-05	0.0795506	127630146	127631237	LMR	AT_unique
	3	178867249	-2.40874	3.73368e-06	0.033738	178864608	178867988	UMR	shared
	3	193967575	0.36271	8.7878e-06	0.0556244	193967236	193969031	UMR	AT_unique
	3	193988521	0.40268	2.15381e-05	0.088549	193987226	193989604	UMR	AT_unique
	3	195946348	1.80463	8.4196e-06	0.0543704	195946005	195947018	UMR	shared
	4	124285	-0.74946	1.44204e-05	0.0721033	124083	126068	UMR	shared
	4	124315	-0.91027	5.05864e-07	0.0104988
	4	124333	-1.1122	1.9159e-08	0.000979873
	4	124342	-0.90279	1.55645e-06	0.0197038
	4	124344	-0.81416	2.54773e-05	0.0969513
	4	124363	-0.79756	1.41769e-05	0.0716428
	4	2803290	0.43933	4.24115e-06	0.0368895	2799714	2803695	UMR	shared
	4	5054208	0.31507	1.66173e-05	0.0772616	5052059	5054622	UMR	shared
	4	7632466	-0.41141	2.7556e-06	0.0271348	7632204	7634036	UMR	AT_unique
	4	78124943	-0.57226	2.13906e-06	0.0236583	78124807	78125163	LMR	shared
	5	1102618	0.5335	8.26143e-06	0.0536911	1102174	1106324	UMR	shared
	5	10333225	0.41525	2.55923e-05	0.0969513	10333220	10334235	UMR	shared
	5	33439946	-0.45513	6.36211e-08	0.00254207	33439635	33442422	UMR	shared
	5	133880880	0.40888	1.24518e-06	0.0172993	133880314	133881506	LMR	shared
	5	135418165	-0.56806	7.03574e-07	0.0127421	135418062	135418554	LMR	shared
	5	150618945	-0.52684	5.12458e-06	0.0412291	150618630	150619256	LMR	shared
	5	150619000	-0.5145	2.03394e-05	0.0863991
	5	150619179	-0.39083	2.44163e-05	0.0950815
	6	3750309	-0.41957	1.71982e-06	0.020745	3748476	3753263	UMR	shared
	6	36280593	0.37023	2.60059e-06	0.0263495	36280537	36281000	LMR	shared
	6	80248079	-0.47712	1.17757e-05	0.065749	80245855	80248538	UMR	shared
	6	110721237	-0.6159	1.78939e-06	0.0211845	110720943	110721693	UMR	shared
	6	112352375	-0.28599	2.47622e-05	0.0955885	112351846	112353019	LMR	AT_unique
	6	116381957	-0.46203	3.31894e-07	0.00731658	116381910	116382878	LMR	AT_unique
	6	116381966	-0.45006	2.01714e-06	0.0229946
	6	116382179	-0.43428	1.29487e-06	0.0176131
	6	163681313	-0.48018	3.7665e-08	0.00163594	163680992	163682298	UMR	AT_unique
	6	163681591	-0.52811	8.68585e-07	0.0148077
	6	164133567	0.40937	1.11105e-07	0.00373841	164130166	164133828	UMR	AT_unique
	6	168436505	0.41191	1.07622e-05	0.0619383	168435900	168436964	UMR	shared
	7	137677644	0.3248	4.44094e-06	0.03801	137676764	137677964	LMR	AT_unique
	8	1972242	-0.79336	2.36439e-05	0.0938662	1971822	1972514	UMR	AT_unique
	8	22446854	-0.68431	1.15007e-06	0.0165462	22446142	22447388	UMR	AT_unique
	8	22725578	0.40156	1.682e-05	0.0779209	22725298	22726230	LMR	shared
	8	32785788	0.31698	4.98838e-06	0.0411494	32785146	32785933	LMR	shared
	8	49556263	-0.28467	1.31779e-05	0.0695322	49555974	49556656	LMR	AT_unique
	8	97157175	0.39131	1.42321e-05	0.0716428	97156361	97158340	UMR	AT_unique
	8	102038651	0.42376	1.29907e-05	0.069208	102038254	102039380	UMR	AT_unique
	8	126446762	0.63176	5.55333e-11	7.10051e-06	126446574	126447401	LMR	shared
	8	129436867	-0.34465	2.14718e-05	0.088549	129436430	129437348	LMR	AT_unique
	8	141619390	-0.39066	2.20162e-05	0.0902245	141619027	141619607	LMR	AT_unique
	8	141619432	-0.38967	1.82961e-06	0.0212668
	8	145955988	-0.46391	4.96233e-06	0.0411494	145955460	145956088	UMR	shared
	9	22006195	0.26312	1.12191e-05	0.0631932	22005328	22006639	UMR	AT_unique
	9	80055212	0.46003	2.73976e-06	0.0271348	80055040	80055523	LMR	AT_unique
	9	80055277	0.4572	3.98084e-06	0.0353467
	9	80055309	0.54387	4.49047e-07	0.00956923
	9	95895011	-0.54665	1.78401e-05	0.0806025	95894775	95897172	UMR	shared
	9	130741664	-0.28771	1.3395e-05	0.0698548	130741497	130744048	UMR	shared
	9	139220734	0.42724	3.47245e-06	0.0317135	139220666	139223481	UMR	shared
	10	8546532	-0.46849	1.54746e-05	0.0749109	8546463	8547318	LMR	AT_unique
	10	13701596	0.41865	6.46676e-06	0.0475299	13701082	13702320	UMR	shared
	10	49812528	-0.32215	8.47565e-06	0.0544573	49812493	49813586	UMR	shared
	10	53460275	-0.34575	2.27874e-05	0.0919327	53458783	53460462	UMR	shared
	10	73035064	0.29778	1.62367e-05	0.0760469	73034892	73035323	LMR	shared
	10	73595819	-0.40366	4.15993e-06	0.0364309	73595512	73596750	LMR	AT_unique
	10	75646992	-0.43414	3.33894e-06	0.0313911	75645656	75647983	LMR	shared
	10	126223290	0.48504	2.48203e-05	0.0955885	126222886	126223310	LMR	AT_unique
	10	126600547	0.40366	2.10508e-05	0.0873885	126599864	126601128	LMR	shared
	10	130020036	0.63233	3.93743e-06	0.0352057	130019584	130020088	LMR	shared
	10	134235721	0.48885	1.56842e-05	0.0749109	134234427	134236328	UMR	shared
	10	134351662	1.97983	2.0322e-06	0.0229946	134350092	134354379	UMR	shared
	11	3174789	0.31135	1.32147e-05	0.0695322	3174784	3175267	LMR	AT_unique
	11	46367331	0.38606	2.34269e-05	0.0934829	46366842	46371064	UMR	shared
	11	46367452	0.37064	1.16032e-05	0.0650699
	11	75139634	-0.46673	1.55202e-06	0.0197038	75139192	75139879	UMR	AT_unique
	11	75139676	-0.40032	2.26311e-05	0.0918611
	11	75139736	-0.54855	2.44223e-06	0.0253874
	11	75139749	-0.57561	5.33095e-06	0.0416666
	11	75265519	-0.28245	1.21916e-05	0.0669023	75264759	75265934	LMR	AT_unique
	11	76381324	0.36094	1.75451e-05	0.0795506	76380614	76382593	UMR	shared
	11	116087948	-0.31459	2.45399e-05	0.0950815	116087782	116088836	LMR	shared
	11	116451828	0.69546	3.09815e-06	0.029343	116449613	116452340	UMR	shared
	12	3229409	-0.38643	1.78289e-06	0.0211845	3229278	3229649	LMR	AT_unique
	12	32292921	0.43939	9.44092e-08	0.00326249	32291764	32293450	UMR	shared
	12	32702788	0.36588	2.84287e-06	0.0273302	32701512	32703166	LMR	AT_unique
	12	42539166	-0.52952	5.0909e-07	0.0104988	42537150	42539302	UMR	shared
	12	48500521	-0.31821	1.31632e-05	0.0695322	48498927	48500819	UMR	shared
	12	57532640	-0.44314	1.32481e-07	0.00434337	57531904	57533270	LMR	AT_unique
	12	63181688	0.4286	6.58939e-06	0.0478706	63181379	63181936	LMR	shared
	12	105089882	0.46551	1.27181e-05	0.0686137	105088764	105090012	LMR	shared
	12	124983626	0.40701	1.83536e-05	0.0809205	124981210	124983776	UMR	shared
	12	125035874	0.32968	1.71884e-05	0.0792288	125034756	125036600	UMR	shared
	13	110993724	0.3269	2.10278e-05	0.0873885	110993038	110994624	UMR	shared
	13	111014251	0.45007	9.92422e-07	0.0154746	111013789	111014550	LMR	shared
	14	54421573	-2.46207	2.14562e-05	0.088549	54418956	54424030	UMR	shared
	14	54954767	-0.5595	2.0064e-07	0.00541281	54954596	54956281	UMR	shared
	14	55119612	-0.48953	1.56006e-05	0.0749109	55118533	55119848	LMR	AT_unique
	14	55121040	0.35751	2.14637e-06	0.0236583	55120542	55121266	LMR	shared
	14	74210543	0.38723	1.9558e-05	0.084761	74207032	74211420	UMR	shared
	14	77489605	-0.37409	7.19673e-06	0.0502829	77489355	77495856	UMR	shared
	14	100111214	0.42552	2.23743e-05	0.0911079	100111066	100112256	UMR	shared
	14	102554902	0.45007	6.13537e-06	0.0461454	102551974	102555263	UMR	shared
	15	34807629	-0.65218	7.49938e-06	0.0515524	34805878	34808914	UMR	shared
	15	41100386	-0.50728	3.7469e-06	0.033738	41098842	41100660	UMR	shared
	15	41100391	-0.77868	2.56975e-12	4.10712e-07
	15	41100393	-0.59475	8.52751e-08	0.00311524
	15	41100448	-0.56843	3.83843e-08	0.00163594
	15	41100470	-0.71743	6.90144e-07	0.0127421
	15	41100505	-0.91564	3.85834e-15	1.23332e-09
	15	75335524	0.4143	5.02756e-08	0.00207363	75335290	75336770	UMR	AT_unique
	15	75496647	0.385	1.43443e-06	0.0187953	75492919	75497734	UMR	shared
	15	91429244	0.39846	9.38855e-06	0.0582731	91426688	91430008	UMR	shared
	15	100468822	-1.19034	3.26794e-08	0.00149229	100465996	100469235	UMR	shared
	15	100468826	-0.74737	9.33733e-06	0.0582378
	16	3230623	-0.27118	2.01111e-05	0.0857139	3230474	3231434	LMR	shared
	16	15644932	0.53865	1.72263e-05	0.0792288	15644769	15645107	LMR	AT_unique
	16	70785796	0.33193	2.9992e-06	0.0286179	70784518	70785910	LMR	shared
	16	85254248	-0.60884	1.82498e-05	0.0807561	85253718	85254740	UMR	AT_unique
	17	8129952	-0.46516	4.45915e-06	0.03801	8129444	8130480	UMR	shared
	17	8907540	0.52691	2.06039e-05	0.0869449	8904880	8908294	UMR	shared
	17	16967421	0.32829	5.50791e-06	0.0424326	16966973	16967430	LMR	shared
	17	76661488	0.45635	4.87547e-06	0.0407438	76661249	76662866	UMR	shared
	17	77967468	0.43547	1.50314e-08	0.000823709	77967400	77968126	LMR	shared
	17	77967709	0.33782	2.34693e-05	0.0934829
	17	78044950	-0.36358	1.42191e-06	0.0187953	78044630	78045828	UMR	AT_unique
	17	78430653	-0.326	1.28728e-05	0.0691567	78428073	78430848	UMR	shared
	17	79394332	0.36075	9.28806e-07	0.0151609	79392071	79397488	UMR	shared
	18	20783621	0.47033	6.04172e-06	0.0457099	20783265	20783725	LMR	shared
	18	71434209	0.3456	6.97078e-06	0.0492424	71434107	71435508	LMR	shared
	18	77289019	0.40449	2.56291e-05	0.0969513	77288816	77289075	LMR	shared
	19	2332436	0.2635	2.42013e-05	0.0949199	2332094	2333076	LMR	AT_unique
	19	3719246	-0.60721	2.41218e-06	0.0252805	3719092	3719546	LMR	shared
	19	4379807	-0.40699	5.18648e-06	0.0412291	4379646	4380765	UMR	shared
	19	4971332	0.53529	1.15173e-06	0.0165462	4968400	4971728	UMR	shared
	19	4971366	0.46546	2.21162e-05	0.0903448
	19	8431889	-0.69211	9.06107e-08	0.0032182	8431522	8432804	UMR	AT_unique
	19	13875067	-0.40964	5.73897e-06	0.0439394	13874846	13876588	UMR	shared
	19	13875096	-0.49845	1.17527e-10	1.15592e-05
	19	13875126	-0.46242	2.33789e-08	0.00114971
	19	13875135	-0.54169	1.28036e-11	1.81898e-06
	19	13875150	-0.54776	9.36733e-07	0.0151609
	19	13875159	-0.47824	1.33905e-06	0.0180223
	19	14223345	-0.49043	5.50898e-06	0.0424326	14223088	14224455	LMR	AT_unique
	19	17187739	0.49644	5.30318e-06	0.0416666	17185278	17187835	UMR	shared
	19	21264896	-0.34758	5.86588e-09	0.000394745	21264650	21265754	UMR	shared
	19	21264930	-0.28844	7.8043e-07	0.0138592
	19	21264933	-0.3942	1.11927e-10	1.15592e-05
	19	21264948	-0.30576	2.51799e-07	0.00631278
	19	21264973	-0.31401	1.48976e-07	0.00464589
	19	21264982	-0.30529	3.0489e-07	0.00683918
	19	21264988	-0.26927	6.72068e-06	0.0482758
	19	21264999	-0.40506	1.10375e-10	1.15592e-05
	19	21265015	-0.32138	2.09242e-07	0.00545996
	19	21265039	-0.37561	1.47836e-10	1.26893e-05
	19	21265066	-0.32106	3.65974e-09	0.000259964
	19	21265139	-0.32723	1.36901e-07	0.00437605
	19	21265179	-0.39044	1.01127e-06	0.0155592
	19	21265243	-0.28168	1.98852e-05	0.0856073
	19	21265264	-0.30587	1.65688e-06	0.0205726
	19	21265268	-0.47337	1.7875e-12	3.265e-07
	19	21265289	-0.63732	5.93148e-18	2.52801e-12
	19	21265319	-0.64988	1.33207e-19	1.70319e-13
	19	21265342	-0.64012	2.58683e-18	1.65377e-12
	19	21265346	-0.46672	1.48864e-10	1.26893e-05
	19	21265364	-0.59635	7.13856e-14	1.82548e-08
	19	21265418	-0.44268	2.28903e-06	0.0243897
	19	21265579	-0.38564	6.50532e-06	0.0475299
	19	29217931	0.81535	1.85545e-07	0.0053626	29217898	29218852	UMR	shared
	19	35949967	0.39705	2.428e-05	0.0949376	35949393	35950984	LMR	shared
	19	40972335	0.30681	2.0982e-05	0.0873885	40970220	40973748	UMR	shared
	20	31037515	0.41886	1.51553e-05	0.0745295	31037128	31038040	LMR	shared
	20	43312458	-0.51103	1.07601e-05	0.0619383	43312222	43312622	LMR	AT_unique
	20	54934893	-0.3341	2.82319e-06	0.0273302	54933578	54935235	UMR	shared
	20	61009461	0.41077	1.57016e-05	0.0749109	61008582	61009584	UMR	AT_unique
	20	61414568	0.36065	1.00058e-05	0.0603466	61413976	61414720	LMR	shared
	21	32591618	-0.43839	2.63538e-05	0.0990468	32591187	32591888	LMR	AT_unique
	21	32591652	-0.59097	2.03202e-07	0.00541281
	21	40285392	-0.55169	1.355e-05	0.0701424	40284878	40285991	UMR	AT_unique
	21	45604897	-0.6849	1.45712e-06	0.0188191	45604614	45605251	LMR	AT_unique
	22	18574674	-0.41529	2.72597e-07	0.00659627	18574370	18575549	UMR	AT_unique
	22	27482923	-0.58974	4.40045e-06	0.03801	27482562	27482962	LMR	shared
	22	43291836	0.33577	3.42626e-06	0.0317135	43291059	43291976	LMR	shared
HDL	1	19250600	-0.57324	1.03051e-06	0.0106886	19249868	19251046	LMR	shared
	1	19972954	0.38797	1.13483e-05	0.0556818	19969871	19973348	UMR	shared
	1	32670689	1.1043	4.22735e-06	0.0293085	32670678	32672162	UMR	shared
	1	54562028	-0.68191	3.47858e-06	0.0269285	54561366	54562236	LMR	shared
	1	54739088	0.53059	2.3297e-05	0.081431	54738872	54739505	LMR	AT_unique
	1	54739091	0.53345	3.35557e-05	0.0973546
	1	87595767	0.65349	1.4894e-05	0.0644847	87594872	87595826	LMR	AT_unique
	1	208221514	0.5536	1.04407e-05	0.0529086	208221010	208221554	LMR	AT_unique
	1	223895637	0.52476	3.37163e-05	0.0973546	223894722	223896200	LMR	AT_unique
	1	226850431	0.6419	4.48024e-06	0.0306815	226849619	226851122	LMR	shared
	1	226852570	0.67346	3.25293e-07	0.00436661	226851718	226852772	LMR	AT_unique
	1	229829161	-0.54114	3.94059e-06	0.0285653	229828728	229830528	LMR	shared
	1	230313001	0.48124	2.00554e-05	0.0752996	230312462	230313455	LMR	AT_unique
	1	234879685	0.5561	7.65637e-06	0.044114	234879286	234880226	LMR	AT_unique
	2	636828	0.64047	4.04999e-06	0.0285653	636544	637322	UMR	shared
	2	6078738	0.6342	1.5959e-05	0.0682623	6078554	6078978	LMR	AT_unique
	2	9941800	0.59144	1.97478e-05	0.075083	9941305	9941936	LMR	AT_unique
	2	20870966	-0.60573	3.02931e-05	0.0916668	20869097	20872742	UMR	shared
	2	26205876	0.98822	3.30051e-05	0.0966276	26204526	26205984	UMR	shared
	2	26992061	0.60465	1.6909e-05	0.0704163	26991882	26992985	LMR	shared
	2	36683804	0.55358	1.61424e-05	0.0688134	36683130	36684063	LMR	AT_unique
	2	38319526	0.46681	2.3297e-05	0.081431	38319255	38320736	LMR	shared
	2	43153761	-0.54782	1.23707e-05	0.0573884	43151256	43155804	UMR	AT_unique
	2	43358739	-0.60436	3.4472e-05	0.098858	43357016	43359412	UMR	shared
	2	44271448	-2.3308	6.82591e-08	0.00124827	44271225	44271850	LMR	shared
	2	47261110	0.5204	2.35071e-05	0.0815604	47260074	47262752	UMR	AT_unique
	2	64836987	-0.56014	2.83309e-05	0.0893678	64836047	64837338	UMR	shared
	2	75006102	0.76351	4.66132e-07	0.00571044	75005625	75006384	LMR	AT_unique
	2	91777913	0.52327	3.79419e-06	0.0281623	91777166	91778325	UMR	shared
	2	100253287	0.60482	2.04823e-08	0.00045342	100252680	100253546	LMR	AT_unique
	2	113994287	0.7075	1.92548e-05	0.0745221	113993684	113994884	UMR	AT_unique
	2	161348665	0.69978	5.02702e-07	0.00598414	161346648	161351206	UMR	shared
	2	173194919	-0.62658	5.97398e-06	0.0373173	173194402	173195072	LMR	shared
	2	189959481	-1.1135	3.04389e-05	0.0916668	189958998	189959516	LMR	shared
	2	218799121	0.73551	3.47722e-05	0.0992677	218797426	218803564	UMR	AT_unique
	2	230273736	0.82533	5.07882e-06	0.0337292	230271817	230274433	LMR	AT_unique
	2	233284455	0.54426	2.023e-05	0.0752996	233283290	233286220	UMR	shared
	2	233284501	0.53123	1.58577e-07	0.00238209
	2	238316984	0.52636	1.63029e-05	0.0690314	238316310	238317649	LMR	AT_unique
	2	240240651	-0.65183	1.05926e-07	0.00178213	240240338	240241584	LMR	shared
	3	9988529	0.64624	1.77036e-05	0.0720605	9987504	9989380	UMR	shared
	3	9988559	0.60839	3.58149e-06	0.0270611
	3	19029868	-0.67778	1.16388e-05	0.0556937	19029479	19030906	LMR	shared
	3	27524553	-0.91438	1.93084e-05	0.0745221	27524330	27526558	UMR	shared
	3	45649406	0.65726	3.27511e-05	0.096107	45648688	45649630	LMR	AT_unique
	3	112995070	-0.47006	2.59438e-05	0.0868341	112994808	112995528	LMR	shared
	3	126680093	0.43201	5.64443e-06	0.0360625	126677758	126680366	UMR	AT_unique
	3	188668940	0.91321	3.88051e-08	0.000789759	188668650	188668994	LMR	AT_unique
	4	8508604	0.41136	1.78045e-05	0.072116	8508052	8509328	UMR	AT_unique
	4	10108513	0.85944	1.86603e-05	0.0731894	10108142	10109208	LMR	AT_unique
	4	38492060	-0.58881	1.18475e-05	0.0557816	38491783	38492428	LMR	AT_unique
	4	74847661	0.74983	8.50271e-09	0.000223519	74847318	74848120	LMR	shared
	4	74847675	0.58366	3.0746e-06	0.0251921
	4	74847710	0.72805	2.54727e-08	0.000544779
	4	74847722	0.68711	4.34811e-07	0.00543221
	4	74847758	0.77133	6.18109e-08	0.0011589
	4	74847761	0.8169	2.02742e-08	0.00045342
	4	74847766	0.73092	6.69686e-06	0.0400485
	4	74847777	0.99377	1.41237e-09	4.4554e-05
	4	105315595	0.64338	3.36668e-05	0.0973546	105314620	105319980	UMR	AT_unique
	4	155662342	-0.77674	2.01643e-05	0.0752996	155661972	155666264	UMR	shared
	5	56594910	1.87659	1.17118e-07	0.00194449	56593710	56595312	LMR	shared
	5	56594971	1.53059	8.52806e-08	0.00151562
	5	56594993	1.68077	1.75848e-07	0.0025695
	5	56989227	0.61002	3.40099e-06	0.0264904	56988660	56989312	LMR	AT_unique
	5	71015445	1.91871	3.19767e-05	0.094273	71010554	71016083	UMR	shared
	5	71475466	0.80104	8.12167e-06	0.0455471	71475137	71475716	LMR	AT_unique
	5	71475520	0.75651	1.04326e-05	0.0529086
	5	81692891	0.44671	8.57017e-06	0.0470175	81692574	81693098	LMR	AT_unique
	5	123985815	-0.70758	2.1504e-05	0.0781474	123984988	123988176	UMR	shared
	5	140580822	0.72639	1.20828e-09	3.99013e-05	140580536	140581596	UMR	shared
	5	150618948	0.77215	1.91027e-05	0.0743955	150618630	150619256	LMR	shared
	5	150619078	0.80487	5.24002e-06	0.0344787
	5	150619179	0.68768	1.00041e-06	0.0105195
	5	159216196	0.75745	2.98556e-05	0.0911254	159214217	159216294	LMR	AT_unique
	5	175793411	0.53405	1.82414e-05	0.07261	175791800	175793518	UMR	shared
	5	180633707	3.19744	2.74884e-06	0.0229704	180630460	180635368	UMR	shared
	5	180633759	2.55771	2.68431e-05	0.0871845
	5	180633793	1.93077	1.22791e-06	0.0123952
	5	180633827	2.43778	1.52219e-08	0.000376614
	5	180633970	2.17031	1.93422e-05	0.0745221
	5	180634601	3.06455	3.86409e-06	0.0285133
	5	180634709	2.46875	9.89552e-09	0.000254824
	5	180634743	2.01849	2.5472e-06	0.0217169
	5	180634771	2.01781	5.5465e-08	0.00107672
	5	180634802	2.62334	7.61427e-06	0.0440726
	5	180644581	2.72415	7.44219e-06	0.0432751	180643193	180646185	UMR	shared
	6	1364008	0.55641	2.78171e-05	0.0881009	1363722	1364724	LMR	shared
	6	11607982	0.76174	1.80155e-06	0.0169644	11606614	11608100	LMR	AT_unique
	6	13527315	-0.74445	1.15447e-05	0.0556937	13526945	13527320	LMR	shared
	6	33590062	0.92606	1.39504e-05	0.0617733	33587168	33590229	UMR	shared
	6	43655431	1.0546	9.64013e-06	0.0506384	43654670	43656100	UMR	shared
	6	43655451	1.05654	6.48524e-06	0.0394972
	6	43655470	1.28659	3.09291e-08	0.000650449
	6	43655479	1.02949	5.41476e-06	0.0352189
	6	43655489	1.08604	2.32298e-06	0.0203554
	6	43655511	1.04331	1.31345e-05	0.0594027
	6	90597379	0.84817	4.84978e-06	0.0323786	90597204	90597768	UMR	shared
	6	110721119	0.78863	9.24594e-06	0.0498577	110720943	110721693	UMR	shared
	6	134757461	0.66995	1.26116e-06	0.0126299	134757306	134758156	LMR	AT_unique
	7	194736	0.56148	3.31511e-05	0.0968303	191538	195091	UMR	shared
	7	1092359	-0.69811	2.30746e-05	0.081431	1090704	1092904	UMR	AT_unique
	7	30885559	0.55061	1.16147e-05	0.0556937	30885338	30885809	LMR	AT_unique
	7	42896656	0.61785	2.87926e-05	0.0898332	42896254	42897218	UMR	shared
	7	100383697	0.63247	1.4668e-05	0.0638219	100383511	100383790	LMR	shared
	7	157405715	1.37373	1.32054e-05	0.0595099	157405147	157406828	UMR	shared
	8	1972230	1.52383	1.80054e-07	0.00258177	1971822	1972514	UMR	AT_unique
	8	1972242	1.8082	1.98303e-11	8.93652e-07
	8	1972264	1.21282	7.14861e-07	0.00798253
	8	1972277	1.47565	2.47636e-09	7.26679e-05
	8	1972326	1.4198	4.55323e-08	0.000911961
	8	1972339	0.97882	7.09508e-06	0.0417785
	8	1972359	1.79641	1.52079e-12	1.06609e-07
	8	1972371	1.92383	6.12319e-12	3.35929e-07
	8	1972388	1.51681	7.77612e-09	0.000208767
	8	1972400	1.09085	1.94447e-05	0.0745766
	8	2480971	0.97627	1.84567e-05	0.072916	2480118	2481304	UMR	shared
	8	18744513	0.51893	2.9071e-05	0.0898332	18744108	18745079	LMR	AT_unique
	8	22446836	0.84412	1.75698e-05	0.0718392	22446142	22447388	UMR	AT_unique
	8	22446839	0.81587	3.5144e-05	0.0997258
	8	22446854	0.95982	2.11326e-05	0.0775452
	8	101225095	2.80429	6.03736e-07	0.00698905	101224715	101226140	UMR	shared
	8	101225102	2.62312	3.36238e-06	0.0263523
	8	104164514	-0.66692	2.6372e-05	0.0871845	104164008	104165062	LMR	shared
	8	121456428	0.79948	6.67566e-06	0.0400485	121456220	121458300	UMR	shared
	8	125613897	-0.50242	1.10165e-05	0.0547275	125613260	125614051	LMR	shared
	8	127889295	-0.59017	8.39166e-08	0.00151268	127888879	127889536	LMR	shared
	8	131503997	0.53709	2.89743e-05	0.0898332	131503498	131504292	LMR	AT_unique
	8	140594368	0.82039	6.74523e-07	0.00759935	140593855	140594688	LMR	AT_unique
	8	140594385	0.82394	2.94099e-07	0.00399033
	8	144303218	0.68254	1.17139e-05	0.0557766	144302400	144303281	UMR	AT_unique
	8	144361128	0.64314	2.72408e-06	0.0229153	144357710	144361542	UMR	shared
	8	144361196	0.56508	5.63543e-06	0.0360625
	8	144361209	0.57246	9.46874e-06	0.0506384
	9	33868219	0.90703	1.51696e-05	0.065315	33867874	33868976	LMR	AT_unique
	9	110816468	0.58408	1.40901e-05	0.061979	110815761	110816600	LMR	AT_unique
	9	116438006	0.42767	2.78377e-05	0.0881009	116437690	116438260	LMR	AT_unique
	9	123604460	0.53357	3.14392e-05	0.0935627	123604381	123605826	UMR	shared
	9	123604483	0.55838	1.84916e-05	0.072916
	9	123605661	0.70204	1.97398e-06	0.0183148
	9	137232880	-0.62735	1.96169e-05	0.0750091	137232282	137233792	UMR	AT_unique
	9	139797012	0.6929	2.11405e-05	0.0775452	139795618	139797291	UMR	AT_unique
	10	16933597	-0.7129	5.77968e-06	0.0364373	16933188	16934054	LMR	shared
	10	19778008	0.71265	3.32149e-06	0.0263016	19777802	19778248	LMR	shared
	10	27702603	0.78272	2.05602e-05	0.0758575	27702444	27703376	UMR	AT_unique
	10	38645043	0.452	2.67535e-05	0.0871845	38644800	38646401	UMR	shared
	10	38645406	0.74368	8.62407e-06	0.0471083
	10	38645481	0.93689	7.11754e-06	0.0417785
	10	63819196	-0.50589	2.59245e-05	0.0868341	63818784	63820004	LMR	AT_unique
	10	73489186	-0.59903	3.16528e-05	0.093778	73487086	73489504	UMR	shared
	10	93393086	-3.39145	1.30407e-05	0.0591909	93392278	93393534	UMR	shared
	10	95461871	3.45689	4.08221e-07	0.00515101	95461456	95463980	UMR	shared
	10	102476129	-0.64717	1.39524e-05	0.0617733	102472784	102476166	UMR	shared
	10	105379087	0.46788	8.42691e-06	0.0468425	105378309	105379482	LMR	AT_unique
	10	105379105	0.53956	3.57858e-06	0.0270611
	10	134235764	-0.83633	9.70974e-08	0.00165567	134234427	134236328	UMR	shared
	10	135341277	0.50078	1.11178e-05	0.0550143	135341146	135343592	UMR	shared
	10	135343115	0.6456	1.41225e-05	0.061979
	10	135343118	0.79965	2.09962e-08	0.000456783
	11	2949259	-0.74086	1.27089e-05	0.0583504	2949154	2955539	UMR	shared
	11	61065533	0.57977	1.765e-06	0.0167452	61064864	61065964	LMR	AT_unique
	11	63246594	2.74276	3.42064e-07	0.00449608	63246227	63246954	LMR	shared
	11	67770610	-0.72983	1.71716e-06	0.0164147	67770200	67772131	UMR	shared
	11	72350591	0.91283	8.05811e-06	0.0453923	72350504	72355066	UMR	shared
	11	75843403	0.89524	1.07825e-05	0.0542055	75841752	75843852	LMR	AT_unique
	11	86512777	0.59889	4.04836e-06	0.0285653	86510906	86514180	UMR	shared
	11	116087912	0.5217	1.1654e-06	0.0118591	116087782	116088836	LMR	shared
	11	116087948	0.48494	1.18458e-05	0.0557816
	11	121349785	-0.64469	9.52567e-06	0.0506384	121349722	121350396	LMR	shared
	11	123066640	-0.68093	2.92152e-05	0.089913	123064218	123067319	UMR	shared
	12	13197102	0.55771	2.15657e-05	0.0781474	13196848	13198302	UMR	shared
	12	28123772	-1.02719	2.78209e-05	0.0881009	28121377	28124528	UMR	AT_unique
	12	56111473	0.6805	5.24631e-06	0.0344787	56109316	56112820	UMR	shared
	12	57532640	0.49941	2.40402e-05	0.082881	57531904	57533270	LMR	AT_unique
	12	77158941	0.55625	2.54998e-05	0.0864882	77156291	77159408	UMR	shared
	12	105089508	-0.94828	1.59896e-06	0.0154015	105088764	105090012	LMR	shared
	12	133170637	0.64661	2.9933e-05	0.0911254	133170496	133170917	LMR	shared
	13	26761613	0.69122	4.00111e-06	0.0285653	26759915	26761646	UMR	shared
	13	27999439	0.75599	1.99348e-05	0.075087	27997832	28000640	UMR	shared
	13	31926912	0.59855	1.27757e-05	0.0584082	31926338	31927032	UMR	AT_unique
	13	48700310	-0.55623	1.90837e-05	0.0743955	48699812	48700512	LMR	AT_unique
	14	24458196	-0.56723	5.48965e-06	0.0355228	24457473	24458678	UMR	shared
	14	94226432	-0.62135	5.65879e-06	0.0360625	94226056	94226756	LMR	shared
	14	95403380	0.72371	3.0345e-05	0.0916668	95402578	95404237	UMR	AT_unique
	14	105030570	-1.14071	2.76665e-05	0.0881009	105029894	105031050	UMR	shared
	14	107252940	-0.61034	2.45773e-06	0.0212412	107252685	107253604	UMR	shared
	15	40268553	-0.63237	2.4378e-05	0.0838167	40268474	40269360	UMR	AT_unique
	15	40268678	-0.60372	2.45607e-05	0.0842152
	15	40395805	0.59934	2.55663e-05	0.0864882	40394898	40396044	UMR	AT_unique
	15	40395823	0.66959	6.17363e-06	0.0383744
	15	41100338	1.33651	2.0166e-08	0.00045342	41098842	41100660	UMR	shared
	15	41100386	1.12567	5.57068e-12	3.19509e-07
	15	41100391	1.51497	3.61849e-21	2.28294e-15
	15	41100393	1.37604	1.56976e-16	2.20085e-11
	15	41100414	1.68988	2.41749e-22	3.05044e-16
	15	41100448	1.27986	1.79304e-16	2.26249e-11
	15	41100470	1.18811	1.74315e-08	0.00042299
	15	41100505	1.45351	1.2283e-17	2.43413e-12
	15	52385560	-0.79254	8.30668e-06	0.0463785	52385384	52386398	LMR	shared
	15	67401010	-0.46657	1.16523e-05	0.0556937	67399165	67401108	LMR	shared
	15	70316304	0.46538	2.16144e-05	0.0781474	70315846	70316798	LMR	AT_unique
	15	100468709	1.88538	7.76062e-07	0.00851522	100465996	100469235	UMR	shared
	15	100468715	1.64692	1.24512e-07	0.00204041
	15	100468722	2.32243	2.43666e-13	2.04975e-08
	15	100468731	1.21837	1.30906e-07	0.00210244
	15	100468736	0.96692	4.81871e-06	0.0323423
	15	100468743	1.04652	1.22126e-05	0.0568638
	15	100468747	1.24451	1.04498e-06	0.0107201
	15	100468753	1.07885	9.28177e-07	0.00992536
	15	100468755	1.3358	5.44278e-08	0.0010731
	15	100468791	1.7207	3.21384e-10	1.19273e-05
	15	100468793	2.11944	1.1205e-13	1.00991e-08
	15	100468798	1.85683	4.03586e-13	3.18283e-08
	15	100468805	1.86748	6.28686e-17	9.9161e-12
	15	100468822	2.66099	2.36312e-20	9.93945e-15
	15	100468826	2.07047	1.35034e-17	2.43413e-12
	15	100468856	1.31408	3.94338e-12	2.36944e-07
	15	100468940	1.27278	8.42907e-12	4.25439e-07
	15	100468960	0.6608	1.27168e-05	0.0583504
	15	100469063	0.81644	6.24535e-08	0.0011589
	16	3207749	2.27269	2.64962e-05	0.0871845	3207120	3210534	UMR	shared
	16	11456238	0.4437	1.82e-05	0.07261	11454990	11456315	LMR	shared
	16	84962555	0.73059	3.56986e-06	0.0270611	84962293	84963736	UMR	AT_unique
	16	85648498	-0.95117	2.73297e-05	0.0879724	85643755	85650458	UMR	AT_unique
	16	87491468	0.69372	1.93714e-05	0.0745221	87490824	87491836	LMR	AT_unique
	17	5403043	0.78319	1.99123e-05	0.075087	5402974	5404703	UMR	shared
	17	8130331	-0.72441	1.81063e-05	0.0725574	8129444	8130480	UMR	shared
	17	17654981	0.79291	6.54207e-06	0.0394972	17654966	17656527	UMR	shared
	17	25650814	0.81278	1.34459e-05	0.0603785	25649909	25651205	LMR	AT_unique
	17	26732374	0.46667	1.03277e-05	0.0529086	26732241	26733698	UMR	shared
	17	32909911	-0.69301	7.37896e-06	0.0431061	32904640	32910235	UMR	shared
	17	40835464	0.43911	3.36421e-05	0.0973546	40833495	40836374	UMR	shared
	17	41773541	-0.55947	3.57341e-07	0.00460102	41773414	41774462	LMR	AT_unique
	17	53654271	0.54754	2.85272e-05	0.0895427	53654035	53655032	LMR	shared
	17	57917243	0.61751	2.78584e-05	0.0881009	57914540	57918656	UMR	AT_unique
	17	66396278	0.48748	2.01843e-05	0.0752996	66394930	66396551	LMR	shared
	17	77835719	0.87143	3.3173e-08	0.000686203	77835679	77837122	UMR	AT_unique
	17	79283619	-1.07222	1.97275e-07	0.00279691	79282797	79283852	UMR	AT_unique
	18	46472981	0.67527	2.67834e-05	0.0871845	46472816	46479761	UMR	shared
	18	74333594	-0.62785	2.69467e-05	0.0871845	74333432	74334258	LMR	shared
	18	77905947	0.41559	3.16601e-05	0.093778	77905068	77906724	UMR	shared
	19	782986	-1.00624	2.64408e-05	0.0871845	782200	783014	UMR	AT_unique
	19	2541072	0.81586	1.49026e-06	0.0147841	2540646	2541272	UMR	AT_unique
	19	2541076	0.82992	6.29001e-06	0.0389062
	19	13875067	0.73111	1.3914e-07	0.00219085	13874846	13876588	UMR	shared
	19	13875083	0.63252	9.92596e-06	0.0515423
	19	13875135	0.81105	1.13219e-10	4.76205e-06
	19	13875150	0.93098	5.68956e-08	0.00108776
	19	13875159	0.68255	9.8298e-06	0.0512539
	19	21264896	0.48123	8.88853e-08	0.00155774	21264650	21265754	UMR	shared
	19	21264930	0.40296	7.72907e-06	0.0443304
	19	21264933	0.63716	1.38765e-11	6.73448e-07
	19	21264948	0.441	1.53806e-06	0.0150446
	19	21264988	0.4722	1.76249e-07	0.0025695
	19	21264999	0.68341	7.82283e-13	5.80648e-08
	19	21265015	0.5805	1.23326e-09	3.99013e-05
	19	21265039	0.6793	3.33581e-14	3.23784e-09
	19	21265066	0.44438	9.42418e-08	0.00162899
	19	21265139	0.50153	2.76742e-07	0.00383735
	19	21265243	0.58858	4.71138e-09	0.000132109
	19	21265264	0.65219	1.44352e-11	6.74618e-07
	19	21265268	0.57047	3.8062e-09	0.000109153
	19	21265289	0.82919	9.75859e-15	1.11942e-09
	19	21265319	0.96643	6.3831e-20	2.01358e-14
	19	21265342	0.94535	3.34246e-18	8.43516e-13
	19	21265346	0.69295	1.21684e-10	4.95302e-06
	19	21265364	0.84343	1.62075e-12	1.07637e-07
	19	21265418	0.71322	2.31817e-06	0.0203554
	19	21265550	0.96405	2.64641e-12	1.66965e-07
	19	21265635	0.76287	1.64136e-09	5.05146e-05
	19	35773070	0.56741	2.72652e-05	0.0879724	35772994	35773767	LMR	shared
	19	36643070	0.70852	2.03063e-05	0.0753615	36642032	36644087	UMR	AT_unique
	19	47524648	-2.4278	1.52182e-05	0.065315	47522357	47527021	UMR	shared
	19	52303194	0.50746	3.51461e-07	0.00457197	52302366	52303202	LMR	shared
	20	25218472	0.54053	2.31926e-05	0.081431	25218374	25218803	LMR	AT_unique
	20	43312458	0.81652	1.49971e-06	0.0147841	43312222	43312622	LMR	AT_unique
	20	48068968	0.68274	1.49225e-05	0.0644847	48068406	48069130	LMR	AT_unique
	20	58633520	-0.37064	1.74395e-05	0.0716792	58632087	58634234	UMR	shared
	21	33765971	-0.51491	4.05224e-06	0.0285653	33764539	33766140	UMR	shared
	21	47718238	-0.63406	3.38699e-05	0.0975746	47715412	47718279	UMR	shared
	22	17680667	0.8243	2.57e-05	0.086553	17679478	17680736	UMR	AT_unique
	22	19619782	0.6861	5.72151e-06	0.036279	19619714	19619945	LMR	shared
	22	24542392	-2.18564	2.69267e-05	0.0871845	24542062	24543644	LMR	shared
	22	27834297	-0.93554	8.93152e-07	0.00963245	27834063	27834920	LMR	AT_unique
	22	37908799	0.65854	1.26777e-05	0.0583504	37908442	37908907	LMR	AT_unique
	22	37908815	0.72469	3.27973e-06	0.0262997		37908907	LMR	AT_unique
	22	37959459	1.3205	1.31629e-07	0.00210244	37958986	37960470	LMR	AT_unique
	22	44226026	0.57956	1.06577e-05	0.0537926	44224814	44226448	UMR	AT_unique
	22	47135116	0.58442	2.96247e-05	0.0907308	47132982	47135414	UMR	shared
	22	47135171	0.68255	9.95288e-07	0.0105195
	22	47135258	0.56722	2.39619e-06	0.0208521
	22	47135411	0.68018	4.74609e-07	0.00575838
	22	47338914	-0.53845	1.73537e-05	0.0716792	47338036	47339182	UMR	AT_unique
	22	51136370	0.59506	9.58019e-06	0.0506384	51134951	51136556	UMR	AT_unique
LDL	1	2005367	-0.32657	1.49446e-05	0.080194	2005004	2005507	UMR	AT_unique
	1	2120978	0.48473	8.07981e-06	0.0611538	2120682	2121896	UMR	shared
	1	7813323	-0.22329	5.42246e-06	0.0486899	7812648	7813412	LMR	shared
	1	18103226	0.24475	1.35084e-05	0.0771888	18102584	18103302	LMR	shared
	1	28573052	0.4231	4.87453e-06	0.0447425	28572819	28576615	UMR	shared
	1	31255826	-0.50403	1.93669e-13	4.79968e-08	31255164	31255888	LMR	AT_unique
	1	61607158	0.22175	3.41385e-06	0.0355253	61606794	61607522	LMR	AT_unique
	1	149684132	0.26403	1.22447e-05	0.0750128	149683044	149685658	UMR	AT_unique
	1	151963525	0.2071	8.44123e-06	0.062098	151961334	151967815	UMR	shared
	1	161457442	0.1971	2.09057e-05	0.0949157	161456765	161457582	LMR	shared
	1	172312931	0.24142	1.13982e-05	0.0726498	172312364	172313311	LMR	AT_unique
	1	201857562	-0.36284	1.62001e-05	0.0839926	201857326	201858862	UMR	shared
	1	214776968	0.9882	9.85777e-06	0.0672443	214775912	214778025	UMR	shared
	1	228329469	0.18895	2.55545e-06	0.0292515	228327282	228329848	UMR	shared
	1	229126833	-0.20176	5.77396e-06	0.0510813	229125844	229126851	LMR	shared
	2	29179626	-0.32972	3.10243e-08	0.00103902	29178983	29179669	LMR	shared
	2	30669597	-0.26007	4.9186e-07	0.00952321	30669380	30670848	UMR	shared
	2	45238174	0.18853	1.04459e-05	0.0692191	45234749	45238240	UMR	AT_unique
	2	66654011	-0.26004	2.13876e-06	0.026322	66652554	66654756	UMR	shared
	2	66654026	-0.22324	9.89056e-06	0.0672443
	2	66654043	-0.23793	6.13702e-06	0.0523206
	2	66654049	-0.22236	1.52086e-05	0.080194
	2	73986579	0.36644	2.77245e-06	0.0312315	73986285	73987159	LMR	AT_unique
	2	91778032	0.14957	1.996e-05	0.0934801	91777166	91778325	UMR	shared
	2	98262759	0.8824	1.52924e-05	0.0802942	98261736	98263263	UMR	shared
	2	121199567	-0.3001	2.22059e-05	0.0975754	121199370	121201012	UMR	shared
	2	129105943	0.22788	1.60836e-05	0.0837392	129105422	129106282	LMR	AT_unique
	2	219137847	0.24328	1.21418e-05	0.0748528	219134008	219138101	UMR	shared
	3	39193660	0.40791	1.6807e-05	0.0851739	39192056	39196095	UMR	shared
	3	39193756	0.32684	6.85536e-06	0.0549384
	3	42814507	0.83375	1.38032e-05	0.0772595	42814097	42815217	UMR	shared
	3	87038943	0.2101	1.97959e-07	0.00480979	87038411	87041039	UMR	shared
	3	121379699	-0.28881	2.02023e-08	0.000736281	121379225	121380005	LMR	shared
	3	177234050	-0.19057	8.39715e-06	0.062098	177233818	177234602	LMR	AT_unique
	3	183735012	-0.2386	1.80407e-05	0.0887102	183734802	183736270	UMR	shared
	3	192445582	-0.6566	6.77158e-06	0.0549384	192444334	192445948	UMR	shared
	4	53526156	1.20755	7.59173e-06	0.0587953	53524121	53526746	UMR	shared
	4	154074127	1.12651	2.04678e-05	0.0939352	154073222	154075532	UMR	shared
	5	5572683	0.23836	4.03156e-06	0.0396483	5572466	5574066	UMR	AT_unique
	5	6712578	0.96727	1.91077e-05	0.0911379	6711796	6715528	UMR	shared
	5	8457842	0.20212	1.32143e-05	0.0771888	8457162	8458674	UMR	shared
	5	8457844	0.21171	3.35776e-06	0.0352606
	5	36693004	0.29452	1.24819e-07	0.00343707	36692707	36693680	UMR	shared
	5	62529969	0.29007	7.92253e-06	0.0609761	62529744	62530458	LMR	AT_unique
	5	63461591	-1.48098	1.61468e-06	0.0226075	63461143	63462536	UMR	shared
	5	66124603	-0.64429	8.78643e-06	0.0629344	66124130	66125759	LMR	shared
	5	71748751	0.2302	9.99561e-08	0.002815	71747326	71749329	LMR	shared
	5	111828079	-0.19399	1.85237e-05	0.0900139	111828022	111828454	LMR	shared
	5	135418165	0.31991	1.42627e-07	0.00376033	135418062	135418554	LMR	shared
	5	140581567	-0.15135	6.40962e-06	0.0536652	140580536	140581596	UMR	shared
	5	150618807	-0.41634	1.46324e-05	0.0795247	150618630	150619256	LMR	shared
	5	150618945	-0.39947	1.44864e-09	7.86006e-05
	5	150618948	-0.43367	2.4483e-10	1.90177e-05
	5	150618983	-0.43144	8.25067e-10	5.35084e-05
	5	150618987	-0.43012	3.22602e-10	2.22084e-05
	5	150619000	-0.35059	2.53841e-07	0.00593482
	5	150619039	-0.33698	8.76598e-07	0.0145493
	5	150619063	-0.30479	1.27063e-05	0.0760627
	5	171023530	-0.29215	7.5581e-06	0.0587953	171023517	171023804	LMR	AT_unique
	5	180497183	0.24132	1.14904e-05	0.0726498	180496784	180497550	LMR	shared
	6	25882511	0.13737	1.26952e-05	0.0760627	25882316	25882714	LMR	shared
	6	27652541	-0.33412	8.57042e-06	0.062098	27651908	27652676	LMR	shared
	6	34062606	0.23839	1.99914e-05	0.0934801	34061688	34062914	LMR	shared
	6	37709944	0.24685	8.63634e-10	5.35084e-05	37709603	37710310	LMR	shared
	6	37710047	0.17429	9.13256e-06	0.0642986
	6	125519093	0.17275	2.45844e-06	0.0288902	125518043	125519968	LMR	AT_unique
	6	155636484	0.27382	6.16458e-06	0.0523206	155634466	155636942	UMR	shared
	6	160770286	-0.36067	1.5076e-05	0.080194	160769033	160770892	UMR	shared
	6	161679078	0.26776	1.26665e-08	0.000490487	161678953	161679676	LMR	AT_unique
	6	161855566	-0.21817	1.09895e-06	0.017022	161855216	161857696	LMR	AT_unique
	6	163681259	-0.25757	1.10237e-05	0.0718943	163680992	163682298	UMR	AT_unique
	6	163681301	-0.30369	1.45892e-09	7.86006e-05
	6	163681309	-0.34225	4.862e-11	6.02471e-06
	6	163681313	-0.39143	1.18392e-14	3.66761e-09
	6	163681327	-0.36156	9.54226e-12	1.47803e-06
	6	163681352	-0.2853	6.12686e-06	0.0523206
	6	163681448	-0.29742	1.8751e-07	0.00473348
	6	163681576	-0.29627	3.66504e-09	0.000162197
	6	163681721	-0.25887	3.44031e-06	0.0355253
	6	163681890	-0.25552	7.17737e-08	0.00211757
	6	163682095	-0.30406	9.84652e-06	0.0672443
	6	166259938	0.17928	6.96071e-06	0.0549384	166259482	166260495	LMR	shared
	7	1954176	0.19687	2.03956e-05	0.0939352	1952751	1954344	UMR	AT_unique
	7	2288764	0.60052	8.01063e-06	0.0611538	2288518	2289499	LMR	shared
	7	2288828	0.32827	3.77471e-07	0.00806451
	7	2654087	-0.17427	7.23592e-06	0.056749	2653586	2654548	UMR	AT_unique
	7	27187047	-0.19171	1.31204e-05	0.0771888	27186615	27192900	UMR	shared
	7	149320736	0.22331	5.95609e-06	0.051975	149320316	149322996	UMR	shared
	7	151217666	0.92343	3.05232e-06	0.0328893	151214916	151218192	UMR	shared
	7	156870995	0.78972	2.07262e-05	0.0947704	156870740	156871507	UMR	shared
	8	587252	-0.14853	1.28859e-05	0.0767669	586759	587618	LMR	shared
	8	882083	0.20173	8.95209e-06	0.0637524	881510	883816	UMR	AT_unique
	8	1972230	0.76469	8.87941e-11	1.00026e-05	1971822	1972514	UMR	AT_unique
	8	1972264	0.45128	7.00052e-07	0.0131434
	8	1972326	0.55545	6.05028e-09	0.000249905
	8	1972339	0.38321	1.70223e-06	0.0231792
	8	10586645	-0.20168	3.88816e-06	0.0385439	10586544	10592500	UMR	shared
	8	10586653	-0.21047	4.23738e-06	0.0403902
	8	15094757	0.88936	2.03796e-05	0.0939352	15093441	15096290	UMR	shared
	8	35797972	0.2223	1.0612e-05	0.0697166	35797513	35798411	LMR	AT_unique
	8	91657867	1.17135	1.29991e-05	0.0770704	91656040	91659276	UMR	shared
	8	97399484	0.15895	2.18085e-05	0.0972084	97399067	97399735	LMR	AT_unique
	8	134516530	-0.21164	1.7528e-05	0.0879341	134516012	134517924	LMR	shared
	8	142289743	0.26738	1.30702e-06	0.0192808	142288843	142290189	UMR	AT_unique
	8	142720252	0.2707	2.98023e-06	0.0328893	142719720	142720977	UMR	AT_unique
	8	143751784	-0.26603	8.03858e-09	0.000321321	143749904	143752014	UMR	shared
	8	143751796	-0.19698	8.03553e-07	0.0138294
	8	143751801	-0.39461	1.38621e-22	1.71771e-16
	8	143751815	-0.22442	2.60907e-10	1.90177e-05
	8	144358506	0.29357	1.7834e-05	0.0885703	144357710	144361542	UMR	shared
	8	145955983	-0.31591	3.03439e-06	0.0328893	145955460	145956088	UMR	shared
	8	145955988	-0.37222	1.53377e-09	7.88752e-05
	9	469368	0.22406	2.09824e-06	0.0262628	468708	470971	UMR	shared
	9	5186605	0.32313	1.4274e-05	0.0786114	5186524	5187064	LMR	shared
	9	94476689	0.58149	2.41122e-11	3.31983e-06	94476567	94477138	UMR	shared
	9	94476692	0.48789	5.13557e-09	0.000219438
	9	94476706	0.50543	2.04955e-10	1.86037e-05
	9	94476708	0.39452	3.93832e-07	0.00826961
	9	94476711	0.42174	3.33196e-08	0.00105866
	9	94476728	0.4433	4.00419e-07	0.00826961
	9	116378607	-0.15975	1.5082e-05	0.080194	116376763	116379305	UMR	AT_unique
	9	123605739	0.36483	2.29919e-07	0.0054789	123604381	123605826	UMR	shared
	9	124989542	0.27036	8.96362e-07	0.0145493	124988298	124991985	UMR	shared
	9	132514825	0.21376	2.26333e-05	0.098529	132514059	132515698	UMR	AT_unique
	9	134272700	-0.2209	1.94122e-05	0.0918111	134268612	134274207	UMR	shared
	9	137537078	0.30133	1.35274e-06	0.0197205	137532694	137538709	UMR	shared
	9	137834158	-0.282	1.46817e-06	0.0211544	137833972	137836992	UMR	AT_unique
	10	4128733	0.2353	2.20055e-05	0.0973503	4128234	4129123	LMR	AT_unique
	10	11207099	0.7917	1.33365e-05	0.0771888	11206192	11208644	UMR	AT_unique
	10	11715656	-0.19753	1.16451e-05	0.0729023	11715410	11716332	LMR	shared
	10	21783029	-0.24661	1.36615e-05	0.0771888	21782945	21786790	UMR	shared
	10	30184457	0.33702	1.1948e-05	0.0740267	30184290	30185368	LMR	AT_unique
	10	54538564	0.49732	5.35024e-06	0.0483921	54538336	54539112	UMR	AT_unique
	10	54538794	0.247	2.59845e-10	1.90177e-05
	10	54538802	0.31144	1.59132e-09	7.88752e-05
	10	54538810	0.28717	1.33608e-08	0.000501695
	10	73735889	0.18776	1.23484e-05	0.0750128	73735416	73736300	LMR	AT_unique
	10	93368363	0.29082	4.19623e-06	0.0403902	93367168	93369108	LMR	AT_unique
	10	93368374	0.30423	1.13353e-06	0.0173408
	10	102773013	-0.28836	1.81507e-06	0.0239269	102772336	102773374	LMR	shared
	10	105041711	0.7305	1.84204e-05	0.0898644	105041372	105042200	LMR	shared
	10	135343269	-0.29306	1.709e-05	0.0860853	135341146	135343592	UMR	shared
	11	66824698	0.21869	1.38419e-05	0.0772595	66823222	66825105	UMR	shared
	11	70037804	-0.85732	4.24356e-07	0.00843145	70037600	70038138	LMR	shared
	11	116087912	0.34051	3.22362e-17	1.33151e-11	116087782	116088836	LMR	shared
	11	116087926	0.23462	1.41729e-09	7.86006e-05
	11	116087948	0.38351	5.48241e-21	3.39674e-15
	11	116087956	0.28615	5.13732e-12	9.09411e-07
	11	130322291	0.15377	2.09714e-05	0.0949157	130317886	130323432	UMR	shared
	12	679409	1.42703	1.08987e-12	2.25085e-07	678735	681241	UMR	shared
	12	38710784	0.50928	5.47878e-06	0.0488417	38709742	38711234	UMR	shared
	12	63327823	1.18755	3.31205e-08	0.00105866	63326874	63329493	UMR	shared
	12	77719030	0.82333	1.47484e-05	0.079805	77718156	77720178	UMR	shared
	12	104449843	0.2308	7.98807e-07	0.0138294	104449102	104450564	LMR	AT_unique
	12	106695596	0.81544	4.62394e-06	0.043407	106694661	106698104	UMR	shared
	12	116872740	0.23752	9.93002e-06	0.0672443	116871832	116872948	LMR	shared
	12	131260545	0.41299	6.77665e-06	0.0549384	131260258	131261520	UMR	shared
	12	131260549	0.29127	3.87474e-06	0.0385439
	13	42847561	0.2458	1.90476e-05	0.0911379	42845257	42847643	UMR	shared
	13	49792673	-0.20944	1.14913e-05	0.0726498	49792140	49793351	UMR	AT_unique
	13	78490633	0.2283	1.14396e-05	0.0726498	78490163	78494250	UMR	shared
	14	22984888	0.18783	9.61273e-06	0.0669189	22984518	22985000	LMR	AT_unique
	14	23623908	0.20159	1.18809e-05	0.0739809	23622958	23624783	UMR	AT_unique
	14	61570379	0.24384	1.91228e-05	0.0911379	61570236	61570962	LMR	AT_unique
	14	96127273	0.23839	1.37043e-05	0.0771888	96127200	96127728	LMR	AT_unique
	14	105260551	0.32983	4.3931e-06	0.0415548	105260438	105262714	UMR	shared
	15	74465146	0.24564	1.79754e-05	0.0887102	74464626	74466792	UMR	AT_unique
	15	80188777	0.3602	7.7128e-07	0.0136532	80188534	80189902	UMR	shared
	15	90670146	-0.21957	4.09527e-06	0.0399577	90669724	90670429	LMR	AT_unique
	16	3057835	-0.32199	3.41151e-07	0.0074164	3057172	3059010	UMR	shared
	16	3230623	-0.23312	2.56575e-09	0.000122282	3230474	3231434	LMR	shared
	16	22959875	-0.30658	7.23555e-07	0.0131851	22959290	22960554	UMR	shared
	16	22959925	-0.2562	1.64318e-06	0.0226237
	16	31724544	1.02917	3.67212e-06	0.0370883	31724245	31725852	UMR	shared
	16	86795490	0.23138	3.07018e-07	0.00691708	86794584	86796063	UMR	AT_unique
	16	87160651	-0.31603	2.15894e-05	0.0965791	87160535	87161250	LMR	AT_unique
	17	8090195	1.28227	1.39065e-07	0.00374612	8088640	8094090	UMR	shared
	17	8129620	-0.12698	2.02377e-05	0.0939228	8129444	8130480	UMR	shared
	17	16394618	-0.21497	1.90406e-06	0.0247251	16394540	16396066	UMR	shared
	17	17318090	0.21242	1.91553e-06	0.0247251	17317214	17318232	LMR	AT_unique
	17	41437761	-0.24826	9.741e-07	0.0152791	41437298	41439874	UMR	shared
	17	41437797	-0.24728	1.74373e-06	0.0232336
	17	73993656	-0.24614	2.15641e-06	0.026322	73992779	73993782	LMR	shared
	17	75093047	0.22753	2.20572e-05	0.0973503	75092614	75093246	LMR	AT_unique
	17	75446106	0.23855	1.12249e-05	0.0726498	75445592	75448908	UMR	shared
	17	76876130	-0.2516	2.13792e-05	0.0959853	76875390	76876616	UMR	AT_unique
	17	78963032	0.62675	1.73448e-06	0.0232336	78962247	78963688	UMR	shared
	17	78963118	0.53004	8.82037e-07	0.0145493
	18	21574625	-0.22524	1.45916e-05	0.0795247	21573821	21574885	LMR	AT_unique
	19	6475531	0.30789	9.53881e-06	0.0667794	6475228	6477170	UMR	AT_unique
	19	10445965	0.33181	7.81893e-08	0.0022532	10443156	10446276	UMR	shared
	19	13875063	-0.21697	2.02218e-05	0.0939228	13874846	13876588	UMR	shared
	19	15740053	-0.21538	1.7702e-05	0.0884489	15739720	15743419	UMR	shared
	19	17186044	1.29225	4.28435e-07	0.00843145	17185278	17187835	UMR	shared
	19	19285909	-0.26923	6.94119e-06	0.0549384	19285876	19286178	LMR	shared
	19	29217953	0.3832	7.19589e-07	0.0131851	29217898	29218852	UMR	shared
	19	33168092	-0.25085	2.21213e-06	0.0266131	33165006	33168880	UMR	shared
	19	39794207	0.30781	2.24397e-05	0.0982544	39793812	39794588	LMR	AT_unique
	19	47940131	0.83759	1.65101e-05	0.0848896	47938589	47941142	UMR	AT_unique
	19	53701075	-0.26612	9.24525e-07	0.0146874	53699707	53701140	UMR	shared
	20	1317460	-0.18986	4.70052e-06	0.0437941	1317369	1318359	LMR	shared
	20	5827007	-0.22444	1.86924e-05	0.0904786	5826602	5827663	LMR	AT_unique
	20	10486118	-0.20147	1.39039e-05	0.0772595	10485550	10486474	LMR	shared
	20	32255591	-0.35813	1.63291e-05	0.0843087	32253940	32256214	UMR	shared
	20	32255667	-0.28333	8.829e-07	0.0145493
	20	32255675	-0.30302	3.31971e-06	0.0351589
	20	32255726	-0.312	5.81245e-06	0.0510813
	20	32255728	-0.29319	9.959e-06	0.0672443
	20	35490205	0.18395	8.60131e-06	0.062098	35488524	35493560	UMR	shared
	20	44831985	-0.30621	3.81397e-08	0.0011527	44831301	44832254	LMR	AT_unique
	20	45417036	-0.31886	6.7437e-06	0.0549384	45416273	45417196	LMR	AT_unique
	20	53297352	0.2004	1.68403e-05	0.0851739	53297177	53298778	LMR	shared
	21	32591614	0.25558	6.96071e-06	0.0549384	32591187	32591888	LMR	AT_unique
	21	37485067	-0.30667	3.53201e-06	0.0361708	37484894	37485710	LMR	shared
	21	47604386	-0.23366	9.05548e-06	0.0641202	47603531	47605276	UMR	shared
	22	30279915	0.99593	6.30135e-06	0.0531175	30278762	30280312	UMR	shared
	22	42710184	-0.20253	3.30422e-06	0.0351589	42709876	42711350	UMR	AT_unique
	22	42710251	-0.22663	2.09024e-06	0.0262628
	22	43374620	0.22002	2.49467e-06	0.0288902	43374182	43374977	LMR	AT_unique
	22	45497908	-0.43259	1.68016e-05	0.0851739	45497594	45498135	LMR	shared
	22	46732880	0.18986	1.498e-06	0.0213361	46731075	46732986	UMR	shared
TC	1	29225533	-0.16668	1.49598e-05	0.0781942	29224808	29226331	LMR	shared
	1	31255826	-0.34452	5.08988e-08	0.00222929	31255164	31255888	LMR	AT_unique
	1	94082463	0.17002	1.30374e-05	0.0719976	94082102	94082898	LMR	AT_unique
	1	112016715	-0.23767	8.06054e-06	0.0563607	112016416	112017369	LMR	shared
	1	151172277	0.29241	1.81078e-05	0.0827329	151170332	151173016	UMR	shared
	1	151963525	0.20129	6.883e-06	0.0517306	151961334	151967815	UMR	shared
	1	161592117	-0.15727	2.06815e-05	0.0884357	161590746	161592162	UMR	shared
	1	205283089	-0.22582	2.42763e-05	0.0946877	205282630	205283406	LMR	shared
	1	221401391	0.19996	8.0967e-07	0.0158216	221401199	221402484	LMR	shared
	1	229126833	-0.17893	1.61319e-05	0.0788077	229125844	229126851	LMR	shared
	1	248100511	-0.23751	2.31423e-05	0.0927265	248100184	248100863	UMR	shared
	2	64587366	0.27767	5.57705e-06	0.0479581	64587178	64587610	LMR	AT_unique
	2	73986579	0.31499	1.62027e-05	0.0788505	73986285	73987159	LMR	AT_unique
	2	91778032	0.14321	1.65531e-05	0.079402	91777166	91778325	UMR	shared
	2	97573499	0.15677	4.32043e-06	0.0409524	97572126	97573835	UMR	AT_unique
	2	106412689	-0.16618	4.46492e-06	0.0413951	106411601	106414068	LMR	AT_unique
	2	153263935	0.2309	2.14676e-06	0.0302969	153263584	153264172	LMR	AT_unique
	2	219137847	0.25168	5.42368e-06	0.0478396	219134008	219138101	UMR	shared
	2	220716605	0.24191	6.51268e-06	0.050134	220716294	220717318	UMR	AT_unique
	2	225266304	-0.16123	5.82871e-06	0.0484604	225265292	225267174	UMR	shared
	3	12392795	-0.18941	1.11463e-05	0.0672581	12391624	12393322	LMR	shared
	3	49057577	-0.19299	1.75907e-05	0.0820528	49057550	49060689	UMR	shared
	3	49057580	-0.19584	1.32881e-05	0.0730648
	3	87038943	0.17301	1.36231e-05	0.0739461	87038411	87041039	UMR	shared
	3	99929947	0.25323	2.05077e-05	0.0884357	99928914	99930072	LMR	AT_unique
	3	114342993	0.16818	1.28491e-05	0.0712713	114342144	114344478	LMR	AT_unique
	3	121379699	-0.23182	3.95589e-06	0.0389503	121379225	121380005	LMR	shared
	3	182443709	0.18105	1.82882e-05	0.0829382	182443530	182444094	LMR	AT_unique
	4	154459824	0.15088	1.2369e-05	0.070768	154459658	154460474	LMR	AT_unique
	5	53999113	0.15519	5.81942e-06	0.0484604	53998034	53999654	LMR	AT_unique
	5	71748751	0.19501	3.81071e-06	0.0387216	71747326	71749329	LMR	shared
	5	110062608	-0.1863	6.12625e-06	0.0494936	110062330	110062783	LMR	shared
	5	110062618	-0.17533	2.29228e-06	0.0316473
	5	150618945	-0.4226	4.90286e-11	2.0758e-05	150618630	150619256	LMR	shared
	5	150618948	-0.45606	7.99705e-12	5.07874e-06
	5	150618983	-0.4126	1.61079e-09	0.000227328
	5	150618987	-0.42951	1.04165e-10	2.64612e-05
	5	150619000	-0.37613	9.50577e-09	0.000548809
	5	150619039	-0.3198	8.57367e-07	0.0164998
	5	150619063	-0.33374	7.59827e-07	0.0154948
	5	150619133	-0.23698	1.74489e-05	0.0820528
	5	150619179	-0.23033	3.09961e-06	0.0361191
	5	174164619	-0.15224	6.28888e-06	0.0495552	174158347	174164651	UMR	shared
	5	180247433	0.161	3.02412e-06	0.0357355	180247290	180248568	LMR	AT_unique
	6	26305774	-0.16919	3.41532e-06	0.0378885	26304803	26306098	UMR	shared
	6	27652480	-0.3953	1.18532e-05	0.0689489	27651908	27652676	LMR	shared
	6	27652490	-0.39617	2.44908e-06	0.031742
	6	27652541	-0.30729	2.24961e-05	0.0922181
	6	37709883	0.17452	2.4799e-05	0.0957311	37709603	37710310	LMR	shared
	6	37709944	0.24669	8.25097e-11	2.62e-05
	6	44026892	-0.17453	1.73529e-05	0.0820528	44025876	44026943	LMR	shared
	6	52382519	0.17984	2.50548e-06	0.0321449	52382388	52383030	LMR	AT_unique
	6	110375377	0.17401	1.24897e-05	0.070803	110374460	110375452	LMR	shared
	6	125519093	0.21241	2.11478e-09	0.000268609	125518043	125519968	LMR	AT_unique
	6	139013146	0.25907	4.87421e-06	0.0435985	139012614	139015128	UMR	shared
	6	161679078	0.21449	6.75738e-06	0.0513947	161678953	161679676	LMR	AT_unique
	6	161855566	-0.17715	2.34805e-05	0.0935952	161855216	161857696	LMR	AT_unique
	6	163681301	-0.21992	2.34721e-06	0.0317161	163680992	163682298	UMR	AT_unique
	6	163681309	-0.22364	4.25353e-06	0.0406213
	6	163681313	-0.34287	7.57161e-13	9.61711e-07
	6	163681327	-0.24864	6.30488e-07	0.0143003
	6	163681576	-0.27805	3.92713e-09	0.000365367
	6	163681591	-0.31799	3.01335e-08	0.00153097
	6	163681870	-0.26805	1.81886e-05	0.0828042
	6	163681890	-0.25889	2.69027e-08	0.00142377
	6	166260004	0.16285	2.05077e-05	0.0884357	166259482	166260495	LMR	shared
	7	111033064	0.23406	2.74981e-06	0.034581	111032824	111034290	LMR	AT_unique
	7	149320736	0.20212	1.02334e-05	0.0641053	149320316	149322996	UMR	shared
	8	638501	0.32749	6.65437e-06	0.0509161	637175	638700	UMR	shared
	8	1972230	0.57118	5.88027e-07	0.0135797	1971822	1972514	UMR	AT_unique
	8	1972264	0.4499	8.81965e-07	0.0167199
	8	1972326	0.46269	7.38751e-07	0.0153824
	8	1972359	0.43009	1.64823e-06	0.0265001
	8	1972371	0.54811	4.1264e-08	0.00194117
	8	10586645	-0.18576	5.53003e-06	0.0479581	10586544	10592500	UMR	shared
	8	28257765	0.24926	1.24431e-05	0.070803	28257524	28260468	UMR	shared
	8	35797972	0.24028	6.1425e-06	0.0494936	35797513	35798411	LMR	AT_unique
	8	41255450	0.17209	2.36331e-05	0.0935952	41254966	41255872	LMR	AT_unique
	8	67434509	0.15848	2.2725e-05	0.0922181	67434160	67435506	LMR	AT_unique
	8	101912801	0.28787	3.13904e-06	0.036246	101912278	101913108	LMR	shared
	8	142289743	0.23352	6.291e-06	0.0495552	142288843	142290189	UMR	AT_unique
	8	143751801	-0.18089	5.05042e-07	0.0123362	143749904	143752014	UMR	shared
	8	144358506	0.29001	8.48824e-06	0.0578328	144357710	144361542	UMR	shared
	8	145955988	-0.35373	5.79335e-10	0.000101424	145955460	145956088	UMR	shared
	9	469368	0.20587	9.94426e-06	0.0632522	468708	470971	UMR	shared
	9	5186605	0.33892	3.862e-06	0.0389313	5186524	5187064	LMR	shared
	9	75249072	0.22024	5.08727e-06	0.0451862	75248798	75249429	LMR	AT_unique
	9	94476689	0.53609	6.38813e-10	0.000101424	94476567	94477138	UMR	shared
	9	94476692	0.41156	2.86542e-07	0.00774367
	9	94476706	0.42326	6.33808e-08	0.00259688
	9	94476708	0.34368	6.43797e-06	0.0498611
	9	94476711	0.4008	8.44145e-08	0.00315351
	9	94476728	0.37243	9.53951e-06	0.0618197
	9	95270589	0.1971	9.1436e-06	0.0598648	95269596	95271059	LMR	AT_unique
	9	112791992	-0.15024	1.40454e-05	0.0754417	112789618	112792410	LMR	AT_unique
	9	114836855	0.28332	1.03381e-05	0.0643675	114836631	114837653	LMR	AT_unique
	9	124989542	0.22941	1.91948e-05	0.0856076	124988298	124991985	UMR	shared
	9	127044554	-0.20593	4.74518e-06	0.0431976	127044488	127045805	UMR	AT_unique
	9	128235181	0.23901	2.5361e-05	0.0970252	128234928	128235885	LMR	AT_unique
	9	132252611	0.21814	3.66217e-06	0.0384424	132249845	132252994	UMR	shared
	9	137267481	0.20451	9.08834e-06	0.0598113	137266553	137269579	UMR	AT_unique
	9	137537078	0.25816	1.1707e-05	0.0689489	137532694	137538709	UMR	shared
	10	1602119	0.24968	1.11332e-05	0.0672581	1601698	1602964	UMR	AT_unique
	10	16933597	-0.20777	2.15824e-05	0.0901743	16933188	16934054	LMR	shared
	10	17241454	0.18429	6.81207e-06	0.0515022	17241106	17244180	UMR	shared
	10	46955007	0.17741	7.24008e-06	0.0524906	46954533	46955179	LMR	AT_unique
	10	54538794	0.17813	2.42845e-06	0.031742	54538336	54539112	UMR	AT_unique
	10	54538802	0.25051	7.80745e-07	0.0154948
	10	71233344	0.261	1.42486e-06	0.0235038	71233108	71235686	LMR	AT_unique
	10	73735889	0.20058	5.6319e-07	0.013247	73735416	73736300	LMR	AT_unique
	10	95173143	-0.15792	1.18798e-05	0.0689489	95172710	95173278	LMR	shared
	10	123898747	0.1633	1.34118e-05	0.0731117	123898429	123899054	LMR	AT_unique
	10	126317937	-0.25663	1.02455e-05	0.0641053	126317915	126318420	LMR	AT_unique
	10	134402763	-0.18234	2.51614e-05	0.0965523	134401636	134402770	UMR	shared
	11	64636821	0.21011	3.93554e-06	0.0389503	64636505	64638642	UMR	shared
	11	64644467	0.19813	2.26838e-05	0.0922181	64644348	64648306	UMR	shared
	11	66824698	0.23427	9.03899e-07	0.0168279	66823222	66825105	UMR	shared
	11	75036970	0.20479	1.17818e-05	0.0689489	75036935	75037564	LMR	AT_unique
	11	116087912	0.22714	8.93634e-09	0.000540501	116087782	116088836	LMR	shared
	11	116087948	0.24733	5.35112e-10	0.000101424
	11	116087956	0.17729	1.79226e-05	0.0821822
	12	679409	1.19924	6.17225e-09	0.000412616	678735	681241	UMR	shared
	12	64433173	0.19286	5.55336e-06	0.0479581	64432902	64433730	LMR	AT_unique
	12	91576441	0.18458	1.97866e-05	0.0865539	91574006	91577374	LMR	AT_unique
	12	114404971	-0.19206	1.58602e-05	0.0788077	114403174	114405255	UMR	shared
	12	123626281	0.15053	1.87225e-05	0.0841533	123626169	123626828	LMR	AT_unique
	12	124876990	-0.22074	1.08774e-05	0.0667437	124876889	124878086	UMR	shared
	13	41706210	0.13525	1.983e-05	0.0865539	41706152	41707920	UMR	shared
	13	78490633	0.21693	2.02917e-05	0.0882658	78490163	78494250	UMR	shared
	13	112985577	-0.26562	1.21087e-05	0.0695926	112984634	112986885	UMR	shared
	13	114823178	-0.22019	7.75576e-07	0.0154948	114822536	114823398	LMR	AT_unique
	14	24711109	0.1991	7.58361e-08	0.0029189	24710846	24712758	UMR	shared
	14	69281926	0.18872	2.07485e-05	0.0884357	69280790	69284048	UMR	shared
	14	70554164	0.21787	1.58829e-05	0.0788077	70553668	70554326	LMR	AT_unique
	14	74100388	-1.20137	1.7636e-05	0.0820528	74099944	74101478	UMR	shared
	14	77565539	0.16177	3.94793e-06	0.0389503	77563368	77566350	UMR	shared
	14	104315129	0.24932	1.43719e-05	0.0758572	104312563	104315386	UMR	shared
	14	105260551	0.33317	1.32304e-06	0.0224061	105260438	105262714	UMR	shared
	14	105260555	0.29984	1.60302e-05	0.0788077
	16	1053093	0.20897	2.48529e-05	0.0957311	1052810	1053418	LMR	AT_unique
	16	3057835	-0.26643	2.25937e-06	0.0315358	3057172	3059010	UMR	shared
	16	3073157	0.1908	1.43559e-05	0.0758572	3069986	3074710	UMR	shared
	16	3230623	-0.21555	3.43644e-09	0.000363734	3230474	3231434	LMR	shared
	16	11032468	-0.20723	1.65661e-05	0.079402	11030584	11033131	UMR	shared
	16	22959875	-0.24909	1.01839e-05	0.0641053	22959290	22960554	UMR	shared
	16	81214692	0.20133	8.29361e-06	0.0569414	81214254	81215194	LMR	AT_unique
	16	81789795	-0.16028	2.13168e-05	0.0893586	81789446	81790036	LMR	shared
	16	83848045	0.11112	2.2618e-05	0.0922181	83847314	83848500	LMR	AT_unique
	16	84866274	-0.23293	2.19547e-05	0.0911304	84865790	84866576	LMR	AT_unique
	16	86795490	0.20183	3.77639e-06	0.0386822	86794584	86796063	UMR	AT_unique
	16	87952232	0.19738	1.21366e-06	0.0208315	87951554	87953001	UMR	AT_unique
	17	8129944	-0.26976	8.91137e-06	0.059221	8129444	8130480	UMR	shared
	17	8129952	-0.26496	6.85881e-07	0.0147657
	17	8129997	-0.23208	2.81088e-06	0.034912
	17	8130009	-0.22021	2.2578e-05	0.0922181
	17	8130331	-0.26574	3.38175e-06	0.0378885
	17	8130333	-0.29287	8.5145e-06	0.0578328
	17	8130378	-0.18862	5.97455e-06	0.0489587
	17	10031218	0.17014	1.54201e-05	0.0786581	10028934	10031814	UMR	AT_unique
	17	17318090	0.24067	1.15743e-08	0.000639183	17317214	17318232	LMR	AT_unique
	17	17318098	0.18097	8.66746e-06	0.0582488
	17	71995290	0.22966	1.57136e-05	0.0788077	71994276	71995787	LMR	shared
	17	73684576	-0.16316	2.30417e-05	0.0927265	73684552	73685710	LMR	AT_unique
	17	75093047	0.23394	1.875e-05	0.0841533	75092614	75093246	LMR	AT_unique
	17	75381997	0.17525	2.12926e-05	0.0893586	75381671	75382852	LMR	AT_unique
	17	76976245	0.18705	1.96711e-05	0.0865539	76975854	76976489	LMR	AT_unique
	17	80851878	0.18688	2.20417e-05	0.0911935	80851794	80852392	LMR	AT_unique
	17	80851972	0.21827	8.29045e-06	0.0569414
	18	519500	-0.16154	2.40576e-05	0.0946032	519032	519600	LMR	shared
	19	2463290	0.11764	4.41956e-06	0.0413082	2461657	2463440	UMR	shared
	19	2463363	0.11692	1.1982e-05	0.0691771
	19	10445965	0.29043	6.98351e-07	0.0147836	10443156	10446276	UMR	shared
	19	14097267	-0.22605	2.09472e-05	0.0886871	14096933	14098700	UMR	shared
	19	29217931	0.31407	1.43932e-05	0.0758572	29217898	29218852	UMR	shared
	19	29217936	0.33126	7.00817e-06	0.0520977
	19	29217953	0.47076	2.68571e-09	0.000310115
	19	36265669	-0.31801	7.2045e-06	0.0524906	36265292	36266799	UMR	shared
	19	47479798	0.19928	5.83744e-06	0.0484604	47478707	47481931	UMR	AT_unique
	19	51670423	-0.17914	1.9493e-05	0.0865539	51670283	51670776	LMR	shared
	19	53701075	-0.27868	4.07929e-08	0.00194117	53699707	53701140	UMR	shared
	20	1317460	-0.17104	7.17147e-06	0.0524906	1317369	1318359	LMR	shared
	20	17627691	-0.19661	1.53695e-05	0.0786581	17627637	17630018	UMR	AT_unique
	20	32255591	-0.35382	5.58813e-06	0.0479581	32253940	32256214	UMR	shared
	20	32255601	-0.32932	2.09014e-05	0.0886871
	20	32255611	-0.34873	7.41138e-06	0.0528854
	20	32255667	-0.23102	1.76166e-05	0.0820528
	20	32255726	-0.28378	9.95977e-06	0.0632522
	20	32255828	-0.27504	4.76928e-06	0.0431976
	20	32255831	-0.31392	1.90285e-06	0.0287728
	20	32255835	-0.2705	1.56911e-05	0.0788077
	20	32255857	-0.26975	1.13234e-05	0.0672581
	20	32255865	-0.31911	2.8311e-06	0.034912
	20	35490205	0.20173	1.78964e-07	0.00541219	35488524	35493560	UMR	shared
	20	42017581	0.23309	2.573e-05	0.0978021	42017031	42017676	LMR	shared
	21	17960882	0.24276	5.32321e-07	0.0127572	17958750	17961226	UMR	AT_unique
	21	17960944	0.22273	7.27341e-06	0.0524906
	21	30554508	0.23341	2.26426e-05	0.0922181	30553984	30554994	LMR	AT_unique
	21	30554515	0.31925	4.25286e-07	0.0108036
	21	44061544	0.2148	1.78438e-05	0.0821822	44061198	44061934	LMR	AT_unique
	21	47604386	-0.25291	2.38195e-07	0.006876	47603531	47605276	UMR	shared
	22	43374620	0.24066	4.7509e-08	0.00215514	43374182	43374977	LMR	AT_unique
	22	46732880	0.17229	8.13726e-06	0.0564785	46731075	46732986	UMR	shared
	22	47134879	0.19727	3.77193e-06	0.0386822	47132982	47135414	UMR	shared
	22	47135258	0.16367	1.83487e-05	0.0829382
	22	47135346	0.23514	8.71482e-09	0.000540501
