# Supplementary material for: Dissecting features of epigenetic variants underlying cardiometabolic risk using full-resolution epigenome profiling in regulatory elements
Source: Nat Commun. 2019 Mar 14;10:1209. doi: 10.1038/s41467-019-09184-z (PMC6418220; doi:10.1038/s41467-019-09184-z)
Supplement: Supplementary file 5 — Supplementary Data 2 [file 41467_2019_9184_MOESM5_ESM.xlsx]

## Sheet: DataS2
Supplementary Data 2. Annotation of replicated lipid-linked adipose regulatory regions
Lipid trait	Regulatory region					Discovery cohort				MuTHER cohort				MuTHER EWAS fine-mapped
	chromosome	start	end	type	dissection	position	beta	BACON P-value	q-value	position	cgid	beta	P-value
TG	1	236227000	236229895	UMR	shared	236229633	0.46375	1.57016e-05	0.0749109	236227683	cg03185593	0.00315262	1.69e-05	X
										236227686	cg07479670	0.00269416	7.69e-06
										236229267	cg23028178	0.0153759	3.2e-08
										236229809	cg01206410	0.0187194	7.83e-09
	2	43132290	43135275	UMR	AT_unique	43132726	0.38501	7.99295e-06	0.053507	43133914	cg10421194	0.0142352	3.27e-06	X
	3	193987226	193989604	UMR	AT_unique	193988521	0.40268	2.15381e-05	0.088549	193988639	cg16932827	0.0196382	5.02e-08	X
	5	1102174	1106324	UMR	shared	1102618	0.5335	8.26143e-06	0.0536911	1103325	cg18677871	0.0182278	1.94e-11	X
										1103910	cg13681701	0.0117959	6.51e-09
										1104195	cg22772691	0.0174875	2.11e-05
	9	130741497	130744048	UMR	shared	130741664	-0.28771	1.3395e-05	0.0698548	130742348	cg22582113	-0.00558713	2.63e-06	X
	10	13701082	13702320	UMR	shared	13701596	0.41865	6.46676e-06	0.0475299	13701447	cg09684112	0.0167112	1.85e-06
	10	134350092	134354379	UMR	shared	134351662	1.97983	2.0322e-06	0.0229946	134350107	cg15056348	0.00870706	1.1e-06	X
	11	76380614	76382593	UMR	shared	76381324	0.36094	1.75451e-05	0.0795506	76381040	cg10788371	0.00960678	0.000141155	X
										76381148	cg05076755	0.0146102	8.46e-06
										76381165	cg01439670	0.00898182	0.000170877
										76381236	cg01048195	0.00987413	0.000246703
	12	125034756	125036600	UMR	shared	125035874	0.32968	1.71884e-05	0.0792288	125036429	cg00530564	0.00773917	0.000254429
	14	55120542	55121266	LMR	shared	55121040	0.35751	2.14637e-06	0.0236583	55120781	cg06633081	0.0171501	4.96e-08	X
	15	75335290	75336770	UMR	AT_unique	75335524	0.4143	5.02756e-08	0.00207363	75336436	cg18176723	0.0112623	6.86e-06	X
	15	75492919	75497734	UMR	shared	75496647	0.385	1.43443e-06	0.0187953	75492982	cg23478349	0.00884881	1.54e-06
	15	91426688	91430008	UMR	shared	91429244	0.39846	9.38855e-06	0.0582731	91427184	cg25647583	0.0120859	5.64e-08	X
										91427361	cg09397246	0.00671791	5.84e-07
										91427363	cg26405020	0.00826625	2.97e-05
	17	79392071	79397488	UMR	shared	79394332	0.36075	9.28806e-07	0.0151609	79393463	cg13710969	0.00936165	0.000322279
										79393532	cg07016556	0.0147602	0.000134276
										79393583	cg17624073	0.0111489	0.000120397
										79393682	cg02447879	0.0175394	8.62e-08
										79393718	cg25348105	0.0109089	0.000378064
	19	2332094	2333076	LMR	AT_unique	2332436	0.2635	2.42013e-05	0.0949199	2332485	cg05660874	0.0147568	5.09e-10	X
										2332499	cg10723746	0.0120208	9.99e-09
HDL	1	226849619	226851122	LMR	shared	226850431	0.6419	4.48024e-06	0.0306815	226850741	cg04102510	0.0145025	7.51e-09	X
	3	188668650	188668994	LMR	AT_unique	188668940	0.91321	3.88051e-08	0.000789759	188668940	cg24314564	0.0238263	3.36e-06
	4	38491783	38492428	LMR	AT_unique	38492060	-0.58881	1.18475e-05	0.0557816	38491918	cg06377226	-0.0153988	0.000295479
	17	57914540	57918656	UMR	AT_unique	57917243	0.61751	2.78584e-05	0.0881009	57915717	cg12054453	0.00836578	0.000251627	X
										57918630	cg15759721	0.0162341	4.03e-05
	19	21264650	21265754	UMR	shared	21264896	0.48123	8.88853e-08	0.00155774	21264896; 21264982; 21265264	cg01483656; cg17751872; cg15174294	0.065575483; 0.041624966; 0.0423701	0.0000228; 0.0000928; 0.0000313	X
						21264930	0.40296	7.72907e-06	0.0443304
						21264933	0.63716	1.38765e-11	6.73448e-07
						21264948	0.441	1.53806e-06	0.0150446
						21264988	0.4722	1.76249e-07	0.0025695
						21264999	0.68341	7.82283e-13	5.80648e-08
						21265015	0.5805	1.23326e-09	3.99013e-05
						21265039	0.6793	3.33581e-14	3.23784e-09
						21265066	0.44438	9.42418e-08	0.00162899
						21265139	0.50153	2.76742e-07	0.00383735
						21265243	0.58858	4.71138e-09	0.000132109
						21265264	0.65219	1.44352e-11	6.74618e-07
						21265268	0.57047	3.8062e-09	0.000109153
						21265289	0.82919	9.75859e-15	1.11942e-09
						21265319	0.96643	6.3831e-20	2.01358e-14
						21265342	0.94535	3.34246e-18	8.43516e-13
						21265346	0.69295	1.21684e-10	4.95302e-06
						21265364	0.84343	1.62075e-12	1.07637e-07
						21265418	0.71322	2.31817e-06	0.0203554
						21265550	0.96405	2.64641e-12	1.66965e-07
						21265635	0.76287	1.64136e-09	5.05146e-05
LDL	15	74464626	74466792	UMR	AT_unique	74465146	0.24564	1.79754e-05	0.0887102	74465558	cg15480336	0.0103793	0.000390336	X
	Fine-mapping not assessed due to lack of overlap between top MuTHER CpG and discovery CpG
	Top lipid-linked MuTHER CpG not fine-mapped by MCC-Seq
