# Supplementary material for: Dissecting features of epigenetic variants underlying cardiometabolic risk using full-resolution epigenome profiling in regulatory elements
Source: Nat Commun. 2019 Mar 14;10:1209. doi: 10.1038/s41467-019-09184-z (PMC6418220; doi:10.1038/s41467-019-09184-z)
Supplement: Supplementary file 6 — Supplementary Data 3 [file 41467_2019_9184_MOESM6_ESM.xlsx]

## Sheet: DataS3
Supplementary Data 3. List of significant association of methylation to gene expression within replicated regulatory regions at FDR 10%
Lipid trait	Replicated regulatory region					Methylation-expression associations
	chromosome	start	end	type	dissection	Candidate gene	cgid	Expression probe ID	beta	p-value	q-value
TG	1	236227000	236229895	UMR	shared	GPR137B	cg01206410	ILMN_2121816	0.0403472	2.29299e-10	5.90905e-07
						GPR137B	cg23028178	ILMN_2121816	0.035669	2.02135e-10	5.27466e-07
	2	43132290	43135275	UMR	AT_unique	LRPPRC	cg10421194	ILMN_1662417	-0.0398769	4.51871e-07	0.00036215
						MTA3	cg10421194	ILMN_1768751	-0.0365492	0.000250175	0.0478151
	3	193987226	193989604	UMR	AT_unique
	5	1102174	1106324	UMR	shared
	9	130741497	130744048	UMR	shared	FAM129B	cg06096805	ILMN_1661755	0.0197981	1.74698e-06	0.0010945
						LCN2	cg06096805	ILMN_1692223	0.0301106	8.86137e-06	0.00398473
						TRUB2	cg22582113	ILMN_2116075	-0.0195589	0.000732301	0.0945386
	10	13701082	13702320	UMR	shared	FAM107B	cg09684112	ILMN_1758672	0.0250235	3.00786e-06	0.00169428
	10	134350092	134354379	UMR	shared	ECHS1	cg15056348	ILMN_1718132	-0.0143896	2.04838e-06	0.00123781
						ECHS1	cg25966016	ILMN_1718132	-0.0159711	6.88304e-06	0.00327792
						BNIP3	cg25966016	ILMN_1724658	-0.0148716	0.000529911	0.0777383
						VENTX	cg15056348	ILMN_1782352	0.0296453	2.78839e-13	1.76397e-09
						VENTX	cg25966016	ILMN_1782352	0.0194648	4.69259e-05	0.0145087
	11	76380614	76382593	UMR	shared	TSKU	cg01048195	ILMN_1801443	0.0109786	0.000327132	0.0571649
	12	125034756	125036600	UMR	shared	AACS	cg00530564	ILMN_1698554	-0.00940052	4.09824e-06	0.00217403
	14	55120542	55121266	LMR	shared
	15	75335290	75336770	UMR	AT_unique	CSK	cg18176723	ILMN_1754121	0.0198462	3.3066e-06	0.00183213
						CYP11A1	cg18176723	ILMN_1768820	0.0136817	0.000579515	0.0820798
	15	75492919	75497734	UMR	shared	CSK	cg23478349	ILMN_1754121	0.0155106	1.16549e-06	0.00078576
	15	91426688	91430008	UMR	shared	SLCO3A1	cg25647583	ILMN_1706261	0.0250915	0.000182567	0.0385542
						IDH2	cg09397246	ILMN_1751753	-0.00916489	0.000128352	0.0301169
						IDH2	cg25647583	ILMN_1751753	-0.0179785	5.51389e-06	0.00274477
						IDH2	cg26405020	ILMN_1751753	-0.0120891	0.000760316	0.0967007
						IDH2	cg26899598	ILMN_1751753	-0.00825019	0.000478977	0.0731572
						HDDC3	cg25647583	ILMN_1781638	-0.0281292	1.49216e-07	0.000146356
						HDDC3	cg26405020	ILMN_1781638	-0.0164293	0.000664424	0.0891889
						FURIN	cg26405020	ILMN_1790228	-0.0261194	3.3254e-05	0.0111711
						FURIN	cg26899598	ILMN_1790228	-0.0161093	9.61208e-05	0.0245061
	17	79392071	79397488	UMR	shared	PCYT2	cg02447879	ILMN_1652846	-0.0210165	1.22184e-06	0.000816311
						PCYT2	cg07016556	ILMN_1652846	-0.0260078	3.10973e-07	0.000267946
						PCYT2	cg13477614	ILMN_1652846	0.012144	0.000177425	0.0377929
						PCYT2	cg13710969	ILMN_1652846	-0.0178493	2.12135e-07	0.000196186
						PCYT2	cg17624073	ILMN_1652846	-0.0206377	8.63139e-08	9.30632e-05
						PCYT2	cg25348105	ILMN_1652846	-0.0204283	4.14103e-07	0.00033689
						DCXR	cg02447879	ILMN_1681437	-0.0238415	1.30996e-06	0.000863891
						DCXR	cg07016556	ILMN_1681437	-0.0288833	5.81573e-07	0.000446023
						DCXR	cg13477614	ILMN_1681437	0.014058	0.00014073	0.0321594
						DCXR	cg13710969	ILMN_1681437	-0.0186226	1.78014e-06	0.00111138
						DCXR	cg17624073	ILMN_1681437	-0.0214966	9.90624e-07	0.000689216
						DCXR	cg25348105	ILMN_1681437	-0.0212921	3.80778e-06	0.00204979
						RAC3	cg02447879	ILMN_1693340	-0.0443068	5.64425e-09	9.37951e-06
						RAC3	cg07016556	ILMN_1693340	-0.040959	5.28578e-06	0.00265714
						RAC3	cg13710969	ILMN_1693340	-0.0264197	1.40541e-05	0.00575725
						RAC3	cg17624073	ILMN_1693340	-0.0306165	7.37689e-06	0.00345581
						RAC3	cg25348105	ILMN_1693340	-0.0241961	0.000774363	0.097763
						MRPL12	cg13477614	ILMN_1699603	0.0130323	0.000571119	0.0813394
						ANAPC11	cg13477614	ILMN_1722102	0.0206506	0.000297995	0.0537835
						FASN	cg02447879	ILMN_1784871	-0.0283748	4.73429e-13	2.78474e-09
						FASN	cg07016556	ILMN_1784871	-0.0271551	4.43171e-09	7.65213e-06
						FASN	cg13477614	ILMN_1784871	0.0216097	1.36316e-13	9.42732e-10
						FASN	cg13710969	ILMN_1784871	-0.0136369	1.47895e-05	0.00598869
						FASN	cg17624073	ILMN_1784871	-0.0197587	2.07518e-08	2.81393e-05
						FASN	cg25348105	ILMN_1784871	-0.0210493	1.11343e-08	1.67232e-05
						CD7	cg02447879	ILMN_1792538	0.0539394	2.44248e-07	0.000220092
						SLC25A10	cg02447879	ILMN_1804090	-0.0204449	7.21512e-05	0.0199202
						SLC25A10	cg07016556	ILMN_1804090	-0.0254191	2.78765e-05	0.009783
						SLC25A10	cg13710969	ILMN_1804090	-0.0153101	0.000202523	0.0413698
						SLC25A10	cg17624073	ILMN_1804090	-0.0196511	2.04591e-05	0.00771376
						SLC16A3	cg02447879	ILMN_2364022	0.0286181	1.92172e-12	9.33942e-09
						SLC16A3	cg07016556	ILMN_2364022	0.0289983	9.36585e-10	2.02281e-06
						SLC16A3	cg13477614	ILMN_2364022	-0.0143812	2.70182e-06	0.00155278
						SLC16A3	cg13710969	ILMN_2364022	0.0109338	0.000755777	0.0963548
						SLC16A3	cg17624073	ILMN_2364022	0.0143595	9.62566e-05	0.0245355
						SLC16A3	cg25348105	ILMN_2364022	0.0240109	3.29155e-10	8.11056e-07
	19	2332094	2333076	LMR	AT_unique	MKNK2	cg10723746	ILMN_1654060	-0.0196594	1.18156e-05	0.00501409
						REEP6	cg05660874	ILMN_1697460	-0.0155872	2.15239e-08	2.89965e-05
						REEP6	cg10723746	ILMN_1697460	-0.0111717	4.09436e-06	0.00217256
						GNG7	cg05660874	ILMN_1728107	-0.0259147	4.85596e-05	0.0148938
						GNG7	cg10723746	ILMN_1728107	-0.0304709	3.13516e-08	3.97076e-05
						GNA15	cg05660874	ILMN_1773963	0.0333795	1.51176e-16	2.58648e-12
						GNA15	cg10723746	ILMN_1773963	0.0298618	1.44885e-17	3.16743e-13
						MKNK2	cg10723746	ILMN_2347068	-0.0195899	5.595e-08	6.45656e-05
HDL	1	226849619	226851122	LMR	shared	ITPKB	cg04102510	ILMN_1700432	0.0167199	0.00079226	0.0990555
						LEFTY2	cg04102510	ILMN_1781256	0.0125409	5.98323e-07	0.000456637
						CDC42BPA	cg04102510	ILMN_1781472	0.0180425	0.000174148	0.0373291
	3	188668650	188668994	LMR	AT_unique
	4	38491783	38492428	LMR	AT_unique	WDR19	cg06377226	ILMN_1655117	-0.0326763	0.000325795	0.0570123
						RPL9	cg06377226	ILMN_1729033	-0.0314968	1.24462e-06	0.000828858
						KLB	cg06377226	ILMN_1731688	-0.016967	0.000632461	0.0866858
						TLR6	cg06377226	ILMN_1749287	0.0639584	0.000133428	0.0309546
						TMEM156	cg06377226	ILMN_2095660	0.0369221	0.000608067	0.0845603
	17	57914540	57918656	UMR	AT_unique	CA4	cg02782634	ILMN_1695157	0.0139541	0.000489926	0.0741416
						CA4	cg04276626	ILMN_1695157	0.0143446	4.17707e-05	0.0133138
						CA4	cg06471491	ILMN_1695157	0.0252881	2.23994e-08	2.99604e-05
						CA4	cg14032089	ILMN_1695157	0.0227892	1.44865e-07	0.000142943
						CA4	cg15759721	ILMN_1695157	0.0206355	3.34681e-09	6.01096e-06
						CA4	cg16936953	ILMN_1695157	0.0111444	4.14424e-05	0.0132331
						CA4	cg18942579	ILMN_1695157	0.011025	0.000108341	0.0267494
						CA4	cg27023597	ILMN_1695157	0.02147	7.35908e-09	1.17766e-05
						PRR11	cg15759721	ILMN_1782403	-0.0512309	0.000132833	0.0308583
						GDPD1	cg16936953	ILMN_2106265	-0.0176675	0.000512512	0.0762287
						GDPD1	cg27023597	ILMN_2106265	-0.0322492	4.35853e-06	0.00228191
	19	21264650	21265754	UMR	shared
LDL	15	74464626	74466792	UMR	AT_unique	LOXL1	cg17258195	ILMN_1734950	-0.0278301	0.000477022	0.0729788
						CSK	cg02077702	ILMN_1754121	0.0183868	0.000100097	0.0252318
						CSK	cg05195566	ILMN_1754121	0.0140138	8.08269e-05	0.0216486
						CSK	cg05562203	ILMN_1754121	0.02296	3.21359e-08	4.05443e-05
						CSK	cg15480336	ILMN_1754121	0.0394389	5.07276e-06	0.00256942
						CD276	cg17258195	ILMN_2365307	-0.01671	0.000348797	0.0596476
	No significant methylation-expression association noted
