# Supplementary material for: Dissecting features of epigenetic variants underlying cardiometabolic risk using full-resolution epigenome profiling in regulatory elements
Source: Nat Commun. 2019 Mar 14;10:1209. doi: 10.1038/s41467-019-09184-z (PMC6418220; doi:10.1038/s41467-019-09184-z)
Supplement: Supplementary file 7 — Supplementary Data 4 [file 41467_2019_9184_MOESM7_ESM.xlsx]

## Sheet: DataS4
Supplementary Data 4. Replicated lipid-linked adipose regulatory regions with three-way associations validation at FDR 10%
Lipid trait	Replicated regulatory region					Expression-phenotype association					Proper 3-way associations	GWAS catalogue
	chromosome	start	end	type	dissection	Candidate gene	Expression probe ID	beta	p-value	q-value
TG	1	236227000	236229895	UMR	shared	GPR137B	ILMN_2121816	0.179941	5.22e-23	8.06e-21	X	Response to antipsychotic treatment in schizophrenia (working memory), Perceived unattractiveness to mosquitoes
	2	43132290	43135275	UMR	AT_unique	LRPPRC	ILMN_1662417	-0.098071	6.84e-11	1.3e-09	X	Hand grip strength, Blood protein levels, Intelligence (childhood), Intelligence
						MTA3	ILMN_1768751	-0.108	4.15e-12	1e-10	X	Breastfeeding duration, Hypospadias, Hyperactive-impulsive symptoms, Attention deficit hyperactivity disorder
	3	193987226	193989604	UMR	AT_unique
	5	1102174	1106324	UMR	shared
	9	130741497	130744048	UMR	shared	FAM129B	ILMN_1661755	0.185167	1.67e-24	3.48e-22
						LCN2	ILMN_1692223
						TRUB2	ILMN_2116075
	10	13701082	13702320	UMR	shared	FAM107B	ILMN_1758672	0.0744608	0.00123887	0.00603625	X	Cotinine glucuronidation, Platelet distribution width, Night sleep phenotypes, Parental extreme longevity (95 years and older)
	10	134350092	134354379	UMR	shared	ECHS1	ILMN_1718132	-0.206607	1.15e-19	1.02e-17	X	Lifespan, Post bronchodilator FEV1/FVC ratio
						BNIP3	ILMN_1724658
						VENTX	ILMN_1782352	0.0881092	4.77e-08	5.85e-07	X
	11	76380614	76382593	UMR	shared	TSKU	ILMN_1801443	0.125154	0.000140616	0.000876077	X
	12	125034756	125036600	UMR	shared	AACS	ILMN_1698554	-0.345326	3.15e-18	2.09e-16	X
	14	55120542	55121266	LMR	shared
	15	75335290	75336770	UMR	AT_unique	CSK	ILMN_1754121	0.133661	2.72e-11	5.57e-10	X	Serum albumin level, Blood protein levels, coffee consumption, Systemic lupus erythematosus, Diastolic blood pressure, Celiac disease, Lung cancer, Lung cancer in ever smokers, Systemic lupus erythematosus and Systemic sclerosis, Red blood cell count, Blood pressure, Systolic blood pressure x alcohol consumption (light vs heavy) interaction (2df test), Diastolic blood pressure x alcohol consumpti…
						CYP11A1	ILMN_1768820	0.167495	2.71e-13	8.04e-12	X	Craniofacial microsomia, Diisocyanate-induced asthma
	15	75492919	75497734	UMR	shared	CSK	ILMN_1754121	0.133661	2.72e-11	5.57e-10	X	Serum albumin level, Blood protein levels, coffee consumption, Systemic lupus erythematosus, Diastolic blood pressure, Celiac disease, Lung cancer, Lung cancer in ever smokers, Systemic lupus erythematosus and Systemic sclerosis, Red blood cell count, Blood pressure, Systolic blood pressure x alcohol consumption (light vs heavy) interaction (2df test), Diastolic blood pressure x alcohol consumpti…
	15	91426688	91430008	UMR	shared	SLCO3A1	ILMN_1706261	0.0894214	2.5e-13	7.47e-12	X	Obesity-related traits, Response to iloperidone treatment (QT prolongation), DNA methylation (variation), Gut microbiome composition (summer), Chronic sinus infection, Inattentive symptoms, Neuritic plaque, Post bronchodilator FEV1/FVC ratio , Dementia and core Alzheimer's disease neuropathologic changes, Nicotine dependence, Smoking initiation, Symmetrical dimethylarginine levels, Gastroesophage…
						IDH2	ILMN_1751753	-0.115244	1.1e-07	1.27e-06	X	Cerebrospinal fluid clusterin levels
						HDDC3	ILMN_1781638	-0.180265	1.27e-24	2.73e-22	X
						FURIN	ILMN_1790228
	17	79392071	79397488	UMR	shared	PCYT2	ILMN_1652846
						DCXR	ILMN_1681437	-0.180281	5.99e-13	1.68e-11	X
						RAC3	ILMN_1693340	-0.0485357	0.00151004	0.00716843	X
						MRPL12	ILMN_1699603
						ANAPC11	ILMN_1722102	-0.0353135	0.0537835	0.0634089
						FASN	ILMN_1784871
						CD7	ILMN_1792538	0.0371479	0.00039559	0.00219726	X
						SLC25A10	ILMN_1804090	-0.0509569	0.0268687	0.0791462	X	Dental caries
						SLC16A3	ILMN_2364022	0.202687	5.13e-13	1.46e-11	X	Proteinuria and chronic kidney disease, Peripheral arterial disease (traffic-related air pollution interaction)
	19	2332094	2333076	LMR	AT_unique	MKNK2	ILMN_1654060	-0.130546	2.75e-12	6.89e-11	X	Nonsyndromic cleft lip with or without cleft palate, Subjective well-being
						MKNK2	ILMN_2347068	-0.151292	3.04e-12	7.51e-11	X
						REEP6	ILMN_1697460	-0.0680877	0.0204315	0.0639191	X
						GNG7	ILMN_1728107	-0.0955524	1.22e-12	3.24e-11	X	Coronary artery calcified atherosclerotic plaque (130 HU threshold) in type 2 diabetes, Ejection fraction in Tripanosoma cruzi seropositivity, 3-hydroxypropylmercapturic acid levels in smokers, Schizophrenia
						GNA15	ILMN_1773963	0.181023	1.46e-18	1.04e-16	X	Heart failure, Glucose homeostasis traits, Monocyte percentage of white cells
HDL	1	226849619	226851122	LMR	shared	ITPKB	ILMN_1700432	0.0494717	0.00490997	0.0198336	X	Subcutaneous adipose tissue, Parkinson's disease, Allergic disease (asthma, hay fever or eczema), Mumps, Iris color (L* coordinate), Major depressive disorder (unexposed to adversity)
						LEFTY2	ILMN_1781256	0.277694	2.12e-14	9.05e-13	X
						CDC42BPA	ILMN_1781472	0.0526716	0.0031044	0.0135092	X	Diastolic blood pressure, Myeloid white cell count, Optic cup area, Mercury levels, Optic disc area, Blood protein levels, Neutrophil percentage of white cells
	3	188668650	188668994	LMR	AT_unique
	4	38491783	38492428	LMR	AT_unique	WDR19	ILMN_1655117	0.106885	2.21e-09	3.86e-08	X	Cognitive function, 3-hydroxy-1-methylpropylmercapturic acid levels in smokers
						RPL9	ILMN_1729033	0.113311	8.05e-07	8.82e-06	X
						KLB	ILMN_1731688	0.133237	1.04e-05	9.01e-05	X	Alcohol consumption, Alcohol consumption in current drinkers, Alcohol consumption (drinks per week), Alcohol consumption (heavy vs. light/non-drinkers)
						TLR6	ILMN_1749287
						TMEM156	ILMN_2095660	-0.0477399	0.000151858	0.000978304	X	Mean corpuscular volume
	17	57914540	57918656	UMR	AT_unique	CA4	ILMN_1695157	0.294854	9.61e-14	3.65e-12	X
						PRR11	ILMN_1782403
						GDPD1	ILMN_2106265
	19	21264650	21265754	UMR	shared
LDL	15	74464626	74466792	UMR	AT_unique	LOXL1	ILMN_1734950
						CSK	ILMN_1754121	0.0525659	2.13e-05	0.00237595	X	Serum albumin level, Blood protein levels, coffee consumption, Systemic lupus erythematosus, Diastolic blood pressure, Celiac disease, Lung cancer, Lung cancer in ever smokers, Systemic lupus erythematosus and Systemic sclerosis, Red blood cell count, Blood pressure, Systolic blood pressure x alcohol consumption (light vs heavy) interaction (2df test), Diastolic blood pressure x alcohol consumpti…
						CD276	ILMN_2365307	0.0359707	0.00315693	0.0588538
	Gene not present in the GWAS catalogue (October 2018)
	Lacking significance in either methylation-expression associations, expression-lipid associations or proper 3-way association logic
