# Supplementary material for: Dissecting features of epigenetic variants underlying cardiometabolic risk using full-resolution epigenome profiling in regulatory elements
Source: Nat Commun. 2019 Mar 14;10:1209. doi: 10.1038/s41467-019-09184-z (PMC6418220; doi:10.1038/s41467-019-09184-z)
Supplement: Supplementary file 8 — Supplementary Data 5 [file 41467_2019_9184_MOESM8_ESM.xlsx]

## Sheet: DataS5
Supplementary Data 5. Dissection of adipose lipid-linked regulatory regions shared across to whole-blood
Lipid trait	Lipid-linked regulatory region				Discovery adipose EWAS				IUCPQ whole-blood EWAS			Direction of replication
	chromosome	start	end	type	position	beta	p-value	q-value	position	beta	p-value
TG	1	19233376	19235364	UMR	19233837	0.38243	6.18271e-06	0.0462295
	1	54561366	54562236	LMR	54561734	0.3695	1.68362e-06	0.0205726
	1	161719298	161720466	UMR	161719333	-2.60526	8.15086e-06	0.0536911
	1	161972680	161973612	LMR	161973060	0.30415	2.54086e-05	0.0969513	161973330	0.93358	0.000475688	same (+)
	1	200271039	200272431	UMR	200272331	0.46847	7.44952e-06	0.0514865
	1	236227000	236229895	UMR	236229633	0.46375	1.57016e-05	0.0749109
	1	245768686	245769358	LMR	245768859	0.27129	1.82397e-05	0.0807561
	2	29174912	29175911	LMR	29175148	0.44656	5.34436e-06	0.0416666
	2	30669380	30670848	UMR	30669759	0.3843	1.419e-05	0.0716428	30669757	1.57283	2.94902e-07	same (+)
	2	42286964	42288568	LMR	42287262	0.59274	1.08011e-12	2.30173e-07
					42287377	0.35989	1.04753e-05	0.0611327
	2	42396158	42397738	UMR	42397720	-0.36505	8.7001e-06	0.0553433
	2	114029650	114036400	UMR	114030824	0.33285	3.03119e-07	0.00683918	114030741	0.79327	0.000182844	same (+)
					114033414	0.44626	1.62965e-05	0.0760469
					114033495	0.44364	1.91614e-06	0.022072
					114033515	0.4073	2.2387e-06	0.0242577	114035867	2.50305	0.00042644
					114033518	0.42107	1.81598e-06	0.0212668
	2	232046634	232047116	LMR	232046717	0.36235	4.62988e-06	0.0392039
	2	239139783	239140522	UMR	239139891	0.35623	1.46922e-05	0.0728123	239140235	5.21851	6.08314e-08	same (+)
					239139903	0.45321	2.1021e-09	0.000167985
	3	14246217	14246761	LMR	14246468	0.36581	3.46289e-06	0.0317135
					14246486	0.33528	2.55462e-05	0.0969513
	3	27673935	27675322	UMR	27674258	-1.35788	1.2969e-05	0.069208
					27674268	-1.27462	1.21643e-05	0.0669023
	3	42066095	42068040	LMR	42066550	0.50564	9.56367e-06	0.0585079
	3	49839694	49845162	UMR	49841588	0.43124	6.41241e-06	0.0475299
	3	123370900	123372985	LMR	123372627	-0.35106	1.10379e-05	0.062725
	3	178864608	178867988	UMR	178867249	-2.40874	3.73368e-06	0.033738
	3	195946005	195947018	UMR	195946348	1.80463	8.4196e-06	0.0543704
	4	124083	126068	UMR	124285	-0.74946	1.44204e-05	0.0721033	124380	1.26396	0.000208204	opposite
					124315	-0.91027	5.05864e-07	0.0104988	124709	1.5877	4.39935e-05
					124333	-1.1122	1.9159e-08	0.000979873	125112	1.10887	0.000335382
					124342	-0.90279	1.55645e-06	0.0197038	125126	1.26813	5.9952e-05
									125283	0.9028	0.000420837
					124344	-0.81416	2.54773e-05	0.0969513	125671	1.04099	1.48641e-05
									125759	0.69984	0.000193896
					124363	-0.79756	1.41769e-05	0.0716428	125816	0.69658	0.000410424
	4	2799714	2803695	UMR	2803290	0.43933	4.24115e-06	0.0368895
	4	5052059	5054622	UMR	5054208	0.31507	1.66173e-05	0.0772616
	4	78124807	78125163	LMR	78124943	-0.57226	2.13906e-06	0.0236583
	5	1102174	1106324	UMR	1102618	0.5335	8.26143e-06	0.0536911	1102737	-1.14604	0.000158635	opposite
									1102944	-1.03782	0.000251272
									1105238	-0.97154	5.64112e-18
									1105286	-0.47048	1.07434e-05
									1105335	-0.40599	0.000277863
									1105384	-0.45906	5.11858e-05
	5	10333220	10334235	UMR	10333225	0.41525	2.55923e-05	0.0969513
	5	33439635	33442422	UMR	33439946	-0.45513	6.36211e-08	0.00254207
	5	133880314	133881506	LMR	133880880	0.40888	1.24518e-06	0.0172993
	5	135418062	135418554	LMR	135418165	-0.56806	7.03574e-07	0.0127421
	5	150618630	150619256	LMR	150618945	-0.52684	5.12458e-06	0.0412291	150618945	-2.15861	1.31772e-11	same (-)
									150618948	-2.16278	2.63681e-11
									150618983	-1.46593	5.06561e-06
					150619000	-0.5145	2.03394e-05	0.0863991	150618987	-2.10654	7.5547e-11
									150619000	-2.013	3.77403e-09
									150619063	-1.43443	5.8918e-06
					150619179	-0.39083	2.44163e-05	0.0950815	150619078	-1.91662	1.30375e-10
									150619133	-1.53253	1.89318e-06
	6	3748476	3753263	UMR	3750309	-0.41957	1.71982e-06	0.020745
	6	36280537	36281000	LMR	36280593	0.37023	2.60059e-06	0.0263495
	6	80245855	80248538	UMR	80248079	-0.47712	1.17757e-05	0.065749
	6	110720943	110721693	UMR	110721237	-0.6159	1.78939e-06	0.0211845
	6	168435900	168436964	UMR	168436505	0.41191	1.07622e-05	0.0619383	168436398	0.88639	8.35675e-05	same (+)
									168436902	-0.99764	0.000327881	opposite
	8	22725298	22726230	LMR	22725578	0.40156	1.682e-05	0.0779209
	8	32785146	32785933	LMR	32785788	0.31698	4.98838e-06	0.0411494
	8	126446574	126447401	LMR	126446762	0.63176	5.55333e-11	7.10051e-06
	8	145955460	145956088	UMR	145955988	-0.46391	4.96233e-06	0.0411494
	9	95894775	95897172	UMR	95895011	-0.54665	1.78401e-05	0.0806025
	9	130741497	130744048	UMR	130741664	-0.28771	1.3395e-05	0.0698548
	9	139220666	139223481	UMR	139220734	0.42724	3.47245e-06	0.0317135
	10	13701082	13702320	UMR	13701596	0.41865	6.46676e-06	0.0475299	13702026	-1.60147	0.000366177	opposite
	10	49812493	49813586	UMR	49812528	-0.32215	8.47565e-06	0.0544573
	10	53458783	53460462	UMR	53460275	-0.34575	2.27874e-05	0.0919327
	10	73034892	73035323	LMR	73035064	0.29778	1.62367e-05	0.0760469
	10	75645656	75647983	LMR	75646992	-0.43414	3.33894e-06	0.0313911
	10	126599864	126601128	LMR	126600547	0.40366	2.10508e-05	0.0873885
	10	130019584	130020088	LMR	130020036	0.63233	3.93743e-06	0.0352057
	10	134234427	134236328	UMR	134235721	0.48885	1.56842e-05	0.0749109
	10	134350092	134354379	UMR	134351662	1.97983	2.0322e-06	0.0229946
	11	46366842	46371064	UMR	46367331	0.38606	2.34269e-05	0.0934829
					46367452	0.37064	1.16032e-05	0.0650699
	11	76380614	76382593	UMR	76381324	0.36094	1.75451e-05	0.0795506
	11	116087782	116088836	LMR	116087948	-0.31459	2.45399e-05	0.0950815	116087912	-1.41128	8.72215e-07	same (-)
	11	116449613	116452340	UMR	116451828	0.69546	3.09815e-06	0.029343
	12	32291764	32293450	UMR	32292921	0.43939	9.44092e-08	0.00326249
	12	42537150	42539302	UMR	42539166	-0.52952	5.0909e-07	0.0104988
	12	48498927	48500819	UMR	48500521	-0.31821	1.31632e-05	0.0695322
	12	63181379	63181936	LMR	63181688	0.4286	6.58939e-06	0.0478706
	12	105088764	105090012	LMR	105089882	0.46551	1.27181e-05	0.0686137
	12	124981210	124983776	UMR	124983626	0.40701	1.83536e-05	0.0809205
	12	125034756	125036600	UMR	125035874	0.32968	1.71884e-05	0.0792288
	13	110993038	110994624	UMR	110993724	0.3269	2.10278e-05	0.0873885
	13	111013789	111014550	LMR	111014251	0.45007	9.92422e-07	0.0154746
	14	54418956	54424030	UMR	54421573	-2.46207	2.14562e-05	0.088549	54421399	-4.41313	0.000376621	same (-)
	14	54954596	54956281	UMR	54954767	-0.5595	2.0064e-07	0.00541281
	14	55120542	55121266	LMR	55121040	0.35751	2.14637e-06	0.0236583
	14	74207032	74211420	UMR	74210543	0.38723	1.9558e-05	0.084761	74208707	-3.55737	0.000230227	opposite
	14	77489355	77495856	UMR	77489605	-0.37409	7.19673e-06	0.0502829	77489712	-1.62546	0.000469437	same (-)
	14	100111066	100112256	UMR	100111214	0.42552	2.23743e-05	0.0911079
	14	102551974	102555263	UMR	102554902	0.45007	6.13537e-06	0.0461454
	15	34805878	34808914	UMR	34807629	-0.65218	7.49938e-06	0.0515524
	15	41098842	41100660	UMR	41100386	-0.50728	3.7469e-06	0.033738	41100386	-1.95812	2.02829e-06	same (-)
					41100391	-0.77868	2.56975e-12	4.10712e-07
					41100393	-0.59475	8.52751e-08	0.00311524	41100391	-1.60532	4.22632e-05
					41100448	-0.56843	3.83843e-08	0.00163594
					41100470	-0.71743	6.90144e-07	0.0127421	41100393	-1.65417	1.14394e-05
					41100505	-0.91564	3.85834e-15	1.23332e-09
	15	75492919	75497734	UMR	75496647	0.385	1.43443e-06	0.0187953
	15	91426688	91430008	UMR	91429244	0.39846	9.38855e-06	0.0582731
	15	100465996	100469235	UMR	100468822	-1.19034	3.26794e-08	0.00149229
					100468826	-0.74737	9.33733e-06	0.0582378
	16	3230474	3231434	LMR	3230623	-0.27118	2.01111e-05	0.0857139
	16	70784518	70785910	LMR	70785796	0.33193	2.9992e-06	0.0286179
	17	8129444	8130480	UMR	8129952	-0.46516	4.45915e-06	0.03801
	17	8904880	8908294	UMR	8907540	0.52691	2.06039e-05	0.0869449	8906672	4.60236	0.00012242	same (+)
	17	16966973	16967430	LMR	16967421	0.32829	5.50791e-06	0.0424326
	17	76661249	76662866	UMR	76661488	0.45635	4.87547e-06	0.0407438
	17	77967400	77968126	LMR	77967468	0.43547	1.50314e-08	0.000823709
					77967709	0.33782	2.34693e-05	0.0934829
	17	78428073	78430848	UMR	78430653	-0.326	1.28728e-05	0.0691567	78429514	2.50799	0.00023509	opposite
	17	79392071	79397488	UMR	79394332	0.36075	9.28806e-07	0.0151609
	18	20783265	20783725	LMR	20783621	0.47033	6.04172e-06	0.0457099
	18	71434107	71435508	LMR	71434209	0.3456	6.97078e-06	0.0492424
	18	77288816	77289075	LMR	77289019	0.40449	2.56291e-05	0.0969513
	19	3719092	3719546	LMR	3719246	-0.60721	2.41218e-06	0.0252805	3719130	-3.42429	2.56543e-06	same (-)
									3719142	-2.85803	7.39227e-07
									3719175	-3.84217	1.26482e-12
									3719197	-4.21464	4.12642e-16
									3719230	-3.49194	1.11376e-16
									3719246	-4.11056	2.00172e-23
	19	4379646	4380765	UMR	4379807	-0.40699	5.18648e-06	0.0412291
	19	4968400	4971728	UMR	4971332	0.53529	1.15173e-06	0.0165462	4971077	-1.269	1.49585e-05	opposite
									4971095	-1.18561	3.91959e-05
					4971366	0.46546	2.21162e-05	0.0903448	4971154	-1.19359	9.98063e-05
									4971725	-1.55313	1.18136e-05
	19	13874846	13876588	UMR	13875067	-0.40964	5.73897e-06	0.0439394
					13875096	-0.49845	1.17527e-10	1.15592e-05
					13875126	-0.46242	2.33789e-08	0.00114971
					13875135	-0.54169	1.28036e-11	1.81898e-06
					13875150	-0.54776	9.36733e-07	0.0151609
					13875159	-0.47824	1.33905e-06	0.0180223
	19	17185278	17187835	UMR	17187739	0.49644	5.30318e-06	0.0416666
	19	21264650	21265754	UMR	21264896	-0.34758	5.86588e-09	0.000394745	21264896	-0.7437	1.12027e-05	same (-)
					21264930	-0.28844	7.8043e-07	0.0138592	21264930	-0.76279	1.7216e-05
					21264933	-0.3942	1.11927e-10	1.15592e-05	21264933	-0.79248	6.88888e-06
					21264948	-0.30576	2.51799e-07	0.00631278	21264973	-1.20741	2.93246e-11
					21264973	-0.31401	1.48976e-07	0.00464589	21264982	-1.13673	6.88552e-10
					21264982	-0.30529	3.0489e-07	0.00683918	21264988	-1.14439	3.73055e-10
					21264988	-0.26927	6.72068e-06	0.0482758	21264999	-1.25638	1.07116e-11
					21264999	-0.40506	1.10375e-10	1.15592e-05	21265015	-1.16097	1.32009e-10
					21265015	-0.32138	2.09242e-07	0.00545996	21265039	-1.51711	2.65789e-16
					21265039	-0.37561	1.47836e-10	1.26893e-05	21265066	-0.87145	3.56018e-06
					21265066	-0.32106	3.65974e-09	0.000259964	21265127	-0.85546	8.63894e-06
					21265139	-0.32723	1.36901e-07	0.00437605	21265139	-1.24196	3.81536e-09
					21265179	-0.39044	1.01127e-06	0.0155592	21265264	-1.07298	4.02232e-07
					21265243	-0.28168	1.98852e-05	0.0856073	21265268	-1.2701	3.48864e-09
					21265264	-0.30587	1.65688e-06	0.0205726	21265319	-0.79452	0.00031651
					21265268	-0.47337	1.7875e-12	3.265e-07
					21265289	-0.63732	5.93148e-18	2.52801e-12	21265325	-0.832	0.000242772
					21265319	-0.64988	1.33207e-19	1.70319e-13	21265334	-1.11828	1.08075e-06
					21265342	-0.64012	2.58683e-18	1.65377e-12
					21265346	-0.46672	1.48864e-10	1.26893e-05	21265342	-0.7948	0.000442204
					21265364	-0.59635	7.13856e-14	1.82548e-08	21265346	-0.909	6.55172e-05
					21265418	-0.44268	2.28903e-06	0.0243897
					21265579	-0.38564	6.50532e-06	0.0475299	21265635	-1.62981	8.53842e-07
	19	29217898	29218852	UMR	29217931	0.81535	1.85545e-07	0.0053626	29217936	1.37394	1.63778e-05	same (+)
									29218002	1.85098	0.000404003
									29218016	1.85778	0.000216289
									29218022	2.76158	4.14466e-07
									29218066	1.79682	7.77417e-06
									29218774	1.43968	0.00011397
	19	35949393	35950984	LMR	35949967	0.39705	2.428e-05	0.0949376
	19	40970220	40973748	UMR	40972335	0.30681	2.0982e-05	0.0873885
	20	31037128	31038040	LMR	31037515	0.41886	1.51553e-05	0.0745295
	20	54933578	54935235	UMR	54934893	-0.3341	2.82319e-06	0.0273302
	20	61413976	61414720	LMR	61414568	0.36065	1.00058e-05	0.0603466
	22	27482562	27482962	LMR	27482923	-0.58974	4.40045e-06	0.03801
	22	43291059	43291976	LMR	43291836	0.33577	3.42626e-06	0.0317135
HDL	1	19249868	19251046	LMR	19250600	-0.57324	1.03051e-06	0.0106886
	1	19969871	19973348	UMR	19972954	0.38797	1.13483e-05	0.0556818
	1	32670678	32672162	UMR	32670689	1.1043	4.22735e-06	0.0293085
	1	54561366	54562236	LMR	54562028	-0.68191	3.47858e-06	0.0269285
	1	226849619	226851122	LMR	226850431	0.6419	4.48024e-06	0.0306815
	1	229828728	229830528	LMR	229829161	-0.54114	3.94059e-06	0.0285653
	2	636544	637322	UMR	636828	0.64047	4.04999e-06	0.0285653
	2	20869097	20872742	UMR	20870966	-0.60573	3.02931e-05	0.0916668	20870012	-1.87471	0.000372553	same (-)
									20870264	2.34083	5.53626e-05	opposite
									20870557	3.2277	0.000100784
									20871318	2.54329	0.000215691
									20871338	1.94337	0.000219276
									20871697	1.89937	0.000359502
	2	26204526	26205984	UMR	26205876	0.98822	3.30051e-05	0.0966276
	2	26991882	26992985	LMR	26992061	0.60465	1.6909e-05	0.0704163
	2	38319255	38320736	LMR	38319526	0.46681	2.3297e-05	0.081431
	2	43357016	43359412	UMR	43358739	-0.60436	3.4472e-05	0.098858
	2	44271225	44271850	LMR	44271448	-2.3308	6.82591e-08	0.00124827
	2	64836047	64837338	UMR	64836987	-0.56014	2.83309e-05	0.0893678
	2	91777166	91778325	UMR	91777913	0.52327	3.79419e-06	0.0281623
	2	161346648	161351206	UMR	161348665	0.69978	5.02702e-07	0.00598414
	2	173194402	173195072	LMR	173194919	-0.62658	5.97398e-06	0.0373173
	2	189958998	189959516	LMR	189959481	-1.1135	3.04389e-05	0.0916668
	2	233283290	233286220	UMR	233284455	0.54426	2.023e-05	0.0752996	233284331	1.72916	6.74659e-05	same (+)
									233284453	1.4386	7.59905e-05
					233284501	0.53123	1.58577e-07	0.00238209	233284455	1.19724	0.000437107
									233284692	1.96095	2.85186e-05
	2	240240338	240241584	LMR	240240651	-0.65183	1.05926e-07	0.00178213	240241154	1.52828	4.63292e-05	opposite
									240241218	1.79534	9.4523e-06
									240241308	1.53551	0.000353933
	3	9987504	9989380	UMR	9988529	0.64624	1.77036e-05	0.0720605	9989123	5.51605	3.68758e-08	same (+)
					9988559	0.60839	3.58149e-06	0.0270611	9989315	5.92441	0.000213679
	3	19029479	19030906	LMR	19029868	-0.67778	1.16388e-05	0.0556937
	3	27524330	27526558	UMR	27524553	-0.91438	1.93084e-05	0.0745221
	3	112994808	112995528	LMR	112995070	-0.47006	2.59438e-05	0.0868341
	4	74847318	74848120	LMR	74847661	0.74983	8.50271e-09	0.000223519
					74847675	0.58366	3.0746e-06	0.0251921
					74847710	0.72805	2.54727e-08	0.000544779
					74847722	0.68711	4.34811e-07	0.00543221
					74847758	0.77133	6.18109e-08	0.0011589
					74847761	0.8169	2.02742e-08	0.00045342
					74847766	0.73092	6.69686e-06	0.0400485
					74847777	0.99377	1.41237e-09	4.4554e-05
	4	155661972	155666264	UMR	155662342	-0.77674	2.01643e-05	0.0752996
	5	56593710	56595312	LMR	56594910	1.87659	1.17118e-07	0.00194449
					56594971	1.53059	8.52806e-08	0.00151562
					56594993	1.68077	1.75848e-07	0.0025695
	5	71010554	71016083	UMR	71015445	1.91871	3.19767e-05	0.094273
	5	123984988	123988176	UMR	123985815	-0.70758	2.1504e-05	0.0781474
	5	140580536	140581596	UMR	140580822	0.72639	1.20828e-09	3.99013e-05
	5	150618630	150619256	LMR	150618948	0.77215	1.91027e-05	0.0743955
					150619078	0.80487	5.24002e-06	0.0344787
					150619179	0.68768	1.00041e-06	0.0105195
	5	175791800	175793518	UMR	175793411	0.53405	1.82414e-05	0.07261	175793031	-7.17051	0.00029704	opposite
	5	180630460	180635368	UMR	180633707	3.19744	2.74884e-06	0.0229704
					180633759	2.55771	2.68431e-05	0.0871845
					180633793	1.93077	1.22791e-06	0.0123952
					180633827	2.43778	1.52219e-08	0.000376614
					180633970	2.17031	1.93422e-05	0.0745221
					180634601	3.06455	3.86409e-06	0.0285133
					180634709	2.46875	9.89552e-09	0.000254824
					180634743	2.01849	2.5472e-06	0.0217169
					180634771	2.01781	5.5465e-08	0.00107672
					180634802	2.62334	7.61427e-06	0.0440726
	5	180643193	180646185	UMR	180644581	2.72415	7.44219e-06	0.0432751	180643713	3.24517	0.000338443	same (+)
	6	1363722	1364724	LMR	1364008	0.55641	2.78171e-05	0.0881009
	6	13526945	13527320	LMR	13527315	-0.74445	1.15447e-05	0.0556937
	6	33587168	33590229	UMR	33590062	0.92606	1.39504e-05	0.0617733
	6	43654670	43656100	UMR	43655431	1.0546	9.64013e-06	0.0506384
					43655451	1.05654	6.48524e-06	0.0394972
					43655470	1.28659	3.09291e-08	0.000650449
					43655479	1.02949	5.41476e-06	0.0352189
					43655489	1.08604	2.32298e-06	0.0203554
					43655511	1.04331	1.31345e-05	0.0594027
	6	90597204	90597768	UMR	90597379	0.84817	4.84978e-06	0.0323786
	6	110720943	110721693	UMR	110721119	0.78863	9.24594e-06	0.0498577
	7	191538	195091	UMR	194736	0.56148	3.31511e-05	0.0968303
	7	42896254	42897218	UMR	42896656	0.61785	2.87926e-05	0.0898332
	7	100383511	100383790	LMR	100383697	0.63247	1.4668e-05	0.0638219
	7	157405147	157406828	UMR	157405715	1.37373	1.32054e-05	0.0595099
	8	2480118	2481304	UMR	2480971	0.97627	1.84567e-05	0.072916
	8	101224715	101226140	UMR	101225095	2.80429	6.03736e-07	0.00698905
					101225102	2.62312	3.36238e-06	0.0263523
	8	104164008	104165062	LMR	104164514	-0.66692	2.6372e-05	0.0871845
	8	121456220	121458300	UMR	121456428	0.79948	6.67566e-06	0.0400485
	8	125613260	125614051	LMR	125613897	-0.50242	1.10165e-05	0.0547275
	8	127888879	127889536	LMR	127889295	-0.59017	8.39166e-08	0.00151268
	8	144357710	144361542	UMR	144361128	0.64314	2.72408e-06	0.0229153
					144361196	0.56508	5.63543e-06	0.0360625
					144361209	0.57246	9.46874e-06	0.0506384
	9	123604381	123605826	UMR	123604460	0.53357	3.14392e-05	0.0935627
					123604483	0.55838	1.84916e-05	0.072916
					123605661	0.70204	1.97398e-06	0.0183148
	10	16933188	16934054	LMR	16933597	-0.7129	5.77968e-06	0.0364373
	10	19777802	19778248	LMR	19778008	0.71265	3.32149e-06	0.0263016
	10	38644800	38646401	UMR	38645043	0.452	2.67535e-05	0.0871845	38645050	1.83944	9.94494e-05	same (+)
									38645126	2.89558	4.48931e-05
					38645481	0.93689	7.11754e-06	0.0417785	38645406	2.97538	1.56268e-06
									38645652	2.95791	0.000131446
	10	73487086	73489504	UMR	73489186	-0.59903	3.16528e-05	0.093778
	10	93392278	93393534	UMR	93393086	-3.39145	1.30407e-05	0.0591909
	10	95461456	95463980	UMR	95461871	3.45689	4.08221e-07	0.00515101
	10	102472784	102476166	UMR	102476129	-0.64717	1.39524e-05	0.0617733
	10	134234427	134236328	UMR	134235764	-0.83633	9.70974e-08	0.00165567
	10	135341146	135343592	UMR	135341277	0.50078	1.11178e-05	0.0550143
					135343115	0.6456	1.41225e-05	0.061979
					135343118	0.79965	2.09962e-08	0.000456783
	11	2949154	2955539	UMR	2949259	-0.74086	1.27089e-05	0.0583504
	11	63246227	63246954	LMR	63246594	2.74276	3.42064e-07	0.00449608
	11	67770200	67772131	UMR	67770610	-0.72983	1.71716e-06	0.0164147
	11	72350504	72355066	UMR	72350591	0.91283	8.05811e-06	0.0453923
	11	86510906	86514180	UMR	86512777	0.59889	4.04836e-06	0.0285653
	11	116087782	116088836	LMR	116087912	0.5217	1.1654e-06	0.0118591	116087948	2.03881	8.41838e-06	same (+)
					116087948	0.48494	1.18458e-05	0.0557816
	11	121349722	121350396	LMR	121349785	-0.64469	9.52567e-06	0.0506384
	11	123064218	123067319	UMR	123066640	-0.68093	2.92152e-05	0.089913
	12	13196848	13198302	UMR	13197102	0.55771	2.15657e-05	0.0781474
	12	56109316	56112820	UMR	56111473	0.6805	5.24631e-06	0.0344787
	12	77156291	77159408	UMR	77158941	0.55625	2.54998e-05	0.0864882
	12	105088764	105090012	LMR	105089508	-0.94828	1.59896e-06	0.0154015
	12	133170496	133170917	LMR	133170637	0.64661	2.9933e-05	0.0911254	133170644	1.83916	9.81703e-05	same (+)
	13	26759915	26761646	UMR	26761613	0.69122	4.00111e-06	0.0285653
	13	27997832	28000640	UMR	27999439	0.75599	1.99348e-05	0.075087
	14	24457473	24458678	UMR	24458196	-0.56723	5.48965e-06	0.0355228
	14	94226056	94226756	LMR	94226432	-0.62135	5.65879e-06	0.0360625
	14	105029894	105031050	UMR	105030570	-1.14071	2.76665e-05	0.0881009
	14	107252685	107253604	UMR	107252940	-0.61034	2.45773e-06	0.0212412
	15	41098842	41100660	UMR	41100338	1.33651	2.0166e-08	0.00045342
					41100386	1.12567	5.57068e-12	3.19509e-07
					41100391	1.51497	3.61849e-21	2.28294e-15
					41100393	1.37604	1.56976e-16	2.20085e-11
					41100414	1.68988	2.41749e-22	3.05044e-16
					41100448	1.27986	1.79304e-16	2.26249e-11
					41100470	1.18811	1.74315e-08	0.00042299
					41100505	1.45351	1.2283e-17	2.43413e-12
	15	52385384	52386398	LMR	52385560	-0.79254	8.30668e-06	0.0463785
	15	67399165	67401108	LMR	67401010	-0.46657	1.16523e-05	0.0556937
	15	100465996	100469235	UMR	100468709	1.88538	7.76062e-07	0.00851522	100468826	-4.59731	2.74901e-05	opposite
					100468715	1.64692	1.24512e-07	0.00204041
					100468722	2.32243	2.43666e-13	2.04975e-08
					100468731	1.21837	1.30906e-07	0.00210244
					100468736	0.96692	4.81871e-06	0.0323423
					100468743	1.04652	1.22126e-05	0.0568638
					100468747	1.24451	1.04498e-06	0.0107201	100468856	-2.9291	1.48337e-05
					100468753	1.07885	9.28177e-07	0.00992536
					100468755	1.3358	5.44278e-08	0.0010731
					100468791	1.7207	3.21384e-10	1.19273e-05
					100468793	2.11944	1.1205e-13	1.00991e-08
					100468798	1.85683	4.03586e-13	3.18283e-08
					100468805	1.86748	6.28686e-17	9.9161e-12
					100468822	2.66099	2.36312e-20	9.93945e-15	100468940	-3.12492	0.000264466
					100468826	2.07047	1.35034e-17	2.43413e-12
					100468856	1.31408	3.94338e-12	2.36944e-07
					100468940	1.27278	8.42907e-12	4.25439e-07
					100468960	0.6608	1.27168e-05	0.0583504
					100469063	0.81644	6.24535e-08	0.0011589
	16	3207120	3210534	UMR	3207749	2.27269	2.64962e-05	0.0871845	3210515	-2.72402	0.00042832	opposite
	16	11454990	11456315	LMR	11456238	0.4437	1.82e-05	0.07261
	17	5402974	5404703	UMR	5403043	0.78319	1.99123e-05	0.075087	5403157	-2.24913	0.000411575	opposite
	17	8129444	8130480	UMR	8130331	-0.72441	1.81063e-05	0.0725574
	17	17654966	17656527	UMR	17654981	0.79291	6.54207e-06	0.0394972
	17	26732241	26733698	UMR	26732374	0.46667	1.03277e-05	0.0529086
	17	32904640	32910235	UMR	32909911	-0.69301	7.37896e-06	0.0431061
	17	40833495	40836374	UMR	40835464	0.43911	3.36421e-05	0.0973546
	17	53654035	53655032	LMR	53654271	0.54754	2.85272e-05	0.0895427
	17	66394930	66396551	LMR	66396278	0.48748	2.01843e-05	0.0752996
	18	46472816	46479761	UMR	46472981	0.67527	2.67834e-05	0.0871845
	18	74333432	74334258	LMR	74333594	-0.62785	2.69467e-05	0.0871845
	18	77905068	77906724	UMR	77905947	0.41559	3.16601e-05	0.093778
	19	13874846	13876588	UMR	13875067	0.73111	1.3914e-07	0.00219085
					13875083	0.63252	9.92596e-06	0.0515423
					13875135	0.81105	1.13219e-10	4.76205e-06
					13875150	0.93098	5.68956e-08	0.00108776
					13875159	0.68255	9.8298e-06	0.0512539
	19	21264650	21265754	UMR	21264896	0.48123	8.88853e-08	0.00155774	21265039	1.82037	4.07327e-09	same (+)
					21264930	0.40296	7.72907e-06	0.0443304
					21264933	0.63716	1.38765e-11	6.73448e-07
					21264948	0.441	1.53806e-06	0.0150446	21265066	1.83579	5.6538e-09
					21264988	0.4722	1.76249e-07	0.0025695
					21264999	0.68341	7.82283e-13	5.80648e-08
					21265015	0.5805	1.23326e-09	3.99013e-05	21265127	1.19639	0.000319359
					21265039	0.6793	3.33581e-14	3.23784e-09
					21265066	0.44438	9.42418e-08	0.00162899
					21265139	0.50153	2.76742e-07	0.00383735
					21265243	0.58858	4.71138e-09	0.000132109	21265243	1.37534	0.000163876
					21265264	0.65219	1.44352e-11	6.74618e-07
					21265268	0.57047	3.8062e-09	0.000109153
					21265289	0.82919	9.75859e-15	1.11942e-09
					21265319	0.96643	6.3831e-20	2.01358e-14	21265264	1.79892	7.7736e-07
					21265342	0.94535	3.34246e-18	8.43516e-13
					21265346	0.69295	1.21684e-10	4.95302e-06
					21265364	0.84343	1.62075e-12	1.07637e-07
					21265418	0.71322	2.31817e-06	0.0203554	21265289	1.44263	6.60744e-05
					21265550	0.96405	2.64641e-12	1.66965e-07
					21265635	0.76287	1.64136e-09	5.05146e-05
	19	35772994	35773767	LMR	35773070	0.56741	2.72652e-05	0.0879724
	19	47522357	47527021	UMR	47524648	-2.4278	1.52182e-05	0.065315
	19	52302366	52303202	LMR	52303194	0.50746	3.51461e-07	0.00457197
	20	58632087	58634234	UMR	58633520	-0.37064	1.74395e-05	0.0716792
	21	33764539	33766140	UMR	33765971	-0.51491	4.05224e-06	0.0285653
	21	47715412	47718279	UMR	47718238	-0.63406	3.38699e-05	0.0975746
	22	19619714	19619945	LMR	19619782	0.6861	5.72151e-06	0.036279
	22	24542062	24543644	LMR	24542392	-2.18564	2.69267e-05	0.0871845
	22	47132982	47135414	UMR	47135116	0.58442	2.96247e-05	0.0907308	47134916	1.57955	0.000259099	same (+)
					47135171	0.68255	9.95288e-07	0.0105195
					47135258	0.56722	2.39619e-06	0.0208521	47135171	2.21352	2.91209e-06
					47135411	0.68018	4.74609e-07	0.00575838
LDL	1	2120682	2121896	UMR	2120978	0.48473	8.07981e-06	0.0611538	2121328	0.30538	3.64321e-05	same (+)
									2121521	0.25879	0.000171506
									2121539	0.26927	0.000156149
	1	7812648	7813412	LMR	7813323	-0.22329	5.42246e-06	0.0486899
	1	18102584	18103302	LMR	18103226	0.24475	1.35084e-05	0.0771888	18102966	0.27188	0.000105707	same (+)
	1	28572819	28576615	UMR	28573052	0.4231	4.87453e-06	0.0447425
	1	151961334	151967815	UMR	151963525	0.2071	8.44123e-06	0.062098
	1	161456765	161457582	LMR	161457442	0.1971	2.09057e-05	0.0949157
	1	201857326	201858862	UMR	201857562	-0.36284	1.62001e-05	0.0839926	201857619	-0.27138	0.000105401	same (-)
									201857621	-0.29125	7.84928e-07
	1	214775912	214778025	UMR	214776968	0.9882	9.85777e-06	0.0672443
	1	228327282	228329848	UMR	228329469	0.18895	2.55545e-06	0.0292515
	1	229125844	229126851	LMR	229126833	-0.20176	5.77396e-06	0.0510813
	2	29178983	29179669	LMR	29179626	-0.32972	3.10243e-08	0.00103902
	2	30669380	30670848	UMR	30669597	-0.26007	4.9186e-07	0.00952321	30669863	0.4461	0.000355751	opposite
	2	66652554	66654756	UMR	66654011	-0.26004	2.13876e-06	0.026322
					66654026	-0.22324	9.89056e-06	0.0672443
					66654043	-0.23793	6.13702e-06	0.0523206
					66654049	-0.22236	1.52086e-05	0.080194
	2	91777166	91778325	UMR	91778032	0.14957	1.996e-05	0.0934801	91777710	0.47445	0.000334925	same (+)
									91777959	0.11098	9.51656e-05
	2	98261736	98263263	UMR	98262759	0.8824	1.52924e-05	0.0802942
	2	121199370	121201012	UMR	121199567	-0.3001	2.22059e-05	0.0975754
	2	219134008	219138101	UMR	219137847	0.24328	1.21418e-05	0.0748528
	3	39192056	39196095	UMR	39193660	0.40791	1.6807e-05	0.0851739
					39193756	0.32684	6.85536e-06	0.0549384
	3	42814097	42815217	UMR	42814507	0.83375	1.38032e-05	0.0772595
	3	87038411	87041039	UMR	87038943	0.2101	1.97959e-07	0.00480979
	3	121379225	121380005	LMR	121379699	-0.28881	2.02023e-08	0.000736281
	3	183734802	183736270	UMR	183735012	-0.2386	1.80407e-05	0.0887102	183735141	0.20594	0.000148965	opposite
									183735148	0.2592	4.29234e-05
	3	192444334	192445948	UMR	192445582	-0.6566	6.77158e-06	0.0549384
	4	53524121	53526746	UMR	53526156	1.20755	7.59173e-06	0.0587953
	4	154073222	154075532	UMR	154074127	1.12651	2.04678e-05	0.0939352
	5	6711796	6715528	UMR	6712578	0.96727	1.91077e-05	0.0911379
	5	8457162	8458674	UMR	8457842	0.20212	1.32143e-05	0.0771888
					8457844	0.21171	3.35776e-06	0.0352606
	5	36692707	36693680	UMR	36693004	0.29452	1.24819e-07	0.00343707
	5	63461143	63462536	UMR	63461591	-1.48098	1.61468e-06	0.0226075
	5	66124130	66125759	LMR	66124603	-0.64429	8.78643e-06	0.0629344
	5	71747326	71749329	LMR	71748751	0.2302	9.99561e-08	0.002815
	5	111828022	111828454	LMR	111828079	-0.19399	1.85237e-05	0.0900139
	5	135418062	135418554	LMR	135418165	0.31991	1.42627e-07	0.00376033	135418206	0.24829	0.000116441	same (+)
	5	140580536	140581596	UMR	140581567	-0.15135	6.40962e-06	0.0536652	140581339	-0.12279	0.000102058	same (-)
									140581481	-0.11799	0.000284089
	5	150618630	150619256	LMR	150618807	-0.41634	1.46324e-05	0.0795247	150618834	-0.37589	2.37157e-05	same (-)
					150618945	-0.39947	1.44864e-09	7.86006e-05	150618857	-0.3196	2.59053e-05
					150618948	-0.43367	2.4483e-10	1.90177e-05	150618945	-0.29716	4.91641e-05
									150618948	-0.39548	2.48424e-07
					150618983	-0.43144	8.25067e-10	5.35084e-05	150618983	-0.48722	2.4976e-10
					150618987	-0.43012	3.22602e-10	2.22084e-05	150618987	-0.43465	1.94932e-08
									150619000	-0.55702	2.20476e-11
					150619000	-0.35059	2.53841e-07	0.00593482	150619039	-0.54906	7.66666e-11
					150619039	-0.33698	8.76598e-07	0.0145493	150619063	-0.3669	1.19047e-06
									150619133	-0.33311	6.01657e-06
					150619063	-0.30479	1.27063e-05	0.0760627	150619179	-0.32053	4.36022e-05
	5	180496784	180497550	LMR	180497183	0.24132	1.14904e-05	0.0726498
	6	25882316	25882714	LMR	25882511	0.13737	1.26952e-05	0.0760627	25882373	-0.17699	8.59175e-08	opposite
									25882376	-0.1577	2.29227e-06
									25882381	-0.1457	4.31348e-06
									25882402	-0.12131	0.000105197
									25882414	-0.18977	9.95803e-09
									25882434	-0.14209	2.16665e-05
									25882460	-0.17032	1.12314e-06
									25882463	-0.17205	3.81871e-07
									25882481	-0.23832	3.95226e-11
									25882485	-0.21894	6.50111e-11
									25882500	-0.26751	1.41884e-12
									25882511	-0.27228	7.99571e-13
									25882516	-0.24852	3.04693e-11
									25882520	-0.27737	4.63882e-12
									25882537	-0.20528	1.10336e-07
									25882546	-0.26239	2.75313e-09
									25882549	-0.24333	1.25717e-08
									25882559	-0.24778	1.67374e-07
									25882590	-0.34154	2.65665e-10
									25882599	-0.24673	1.20417e-06
	6	27651908	27652676	LMR	27652541	-0.33412	8.57042e-06	0.062098
	6	34061688	34062914	LMR	34062606	0.23839	1.99914e-05	0.0934801
	6	37709603	37710310	LMR	37709944	0.24685	8.63634e-10	5.35084e-05
					37710047	0.17429	9.13256e-06	0.0642986
	6	155634466	155636942	UMR	155636484	0.27382	6.16458e-06	0.0523206
	6	160769033	160770892	UMR	160770286	-0.36067	1.5076e-05	0.080194
	6	166259482	166260495	LMR	166259938	0.17928	6.96071e-06	0.0549384
	7	2288518	2289499	LMR	2288764	0.60052	8.01063e-06	0.0611538	2288764	0.62662	4.41456e-05	same (+)
					2288828	0.32827	3.77471e-07	0.00806451	2288856	0.64925	0.000187923
	7	27186615	27192900	UMR	27187047	-0.19171	1.31204e-05	0.0771888
	7	149320316	149322996	UMR	149320736	0.22331	5.95609e-06	0.051975
	7	151214916	151218192	UMR	151217666	0.92343	3.05232e-06	0.0328893
	7	156870740	156871507	UMR	156870995	0.78972	2.07262e-05	0.0947704
	8	586759	587618	LMR	587252	-0.14853	1.28859e-05	0.0767669
	8	10586544	10592500	UMR	10586645	-0.20168	3.88816e-06	0.0385439	10588833	-0.56768	0.000188032	same (-)
					10586653	-0.21047	4.23738e-06	0.0403902
	8	15093441	15096290	UMR	15094757	0.88936	2.03796e-05	0.0939352
	8	91656040	91659276	UMR	91657867	1.17135	1.29991e-05	0.0770704
	8	134516012	134517924	LMR	134516530	-0.21164	1.7528e-05	0.0879341
	8	143749904	143752014	UMR	143751784	-0.26603	8.03858e-09	0.000321321	143751796	0.22035	0.000237365	opposite
					143751796	-0.19698	8.03553e-07	0.0138294	143751815	0.27479	8.91443e-07
					143751801	-0.39461	1.38621e-22	1.71771e-16	143751841	0.22301	2.47042e-05
					143751815	-0.22442	2.60907e-10	1.90177e-05
	8	144357710	144361542	UMR	144358506	0.29357	1.7834e-05	0.0885703	144360980	0.4337	0.000234051	same (+)
	8	145955460	145956088	UMR	145955983	-0.31591	3.03439e-06	0.0328893
					145955988	-0.37222	1.53377e-09	7.88752e-05
	9	468708	470971	UMR	469368	0.22406	2.09824e-06	0.0262628
	9	5186524	5187064	LMR	5186605	0.32313	1.4274e-05	0.0786114
	9	94476567	94477138	UMR	94476689	0.58149	2.41122e-11	3.31983e-06
					94476692	0.48789	5.13557e-09	0.000219438
					94476706	0.50543	2.04955e-10	1.86037e-05
					94476708	0.39452	3.93832e-07	0.00826961
					94476711	0.42174	3.33196e-08	0.00105866
					94476728	0.4433	4.00419e-07	0.00826961
	9	123604381	123605826	UMR	123605739	0.36483	2.29919e-07	0.0054789	123604483	-0.27891	0.000205391	opposite
	9	124988298	124991985	UMR	124989542	0.27036	8.96362e-07	0.0145493	124988608	-0.20861	0.000303711	opposite
									124988723	-0.24453	5.73172e-05
									124988967	-0.27039	9.74013e-05
									124989542	-0.27981	8.04828e-05
									124989567	-0.26389	0.000190445
									124989855	-0.29767	0.000213667
									124989861	-0.37064	1.27062e-05
	9	134268612	134274207	UMR	134272700	-0.2209	1.94122e-05	0.0918111
	9	137532694	137538709	UMR	137537078	0.30133	1.35274e-06	0.0197205
	10	11715410	11716332	LMR	11715656	-0.19753	1.16451e-05	0.0729023
	10	21782945	21786790	UMR	21783029	-0.24661	1.36615e-05	0.0771888
	10	102772336	102773374	LMR	102773013	-0.28836	1.81507e-06	0.0239269
	10	105041372	105042200	LMR	105041711	0.7305	1.84204e-05	0.0898644
	10	135341146	135343592	UMR	135343269	-0.29306	1.709e-05	0.0860853	135342512	0.48119	0.000289483	opposite
	11	66823222	66825105	UMR	66824698	0.21869	1.38419e-05	0.0772595	66824405	0.74867	0.00032725	same (+)
	11	70037600	70038138	LMR	70037804	-0.85732	4.24356e-07	0.00843145
	11	116087782	116088836	LMR	116087912	0.34051	3.22362e-17	1.33151e-11	116087948	0.30616	4.82913e-08	same (+)
					116087926	0.23462	1.41729e-09	7.86006e-05
					116087948	0.38351	5.48241e-21	3.39674e-15	116087956	0.24014	1.62547e-05
					116087956	0.28615	5.13732e-12	9.09411e-07
	11	130317886	130323432	UMR	130322291	0.15377	2.09714e-05	0.0949157
	12	678735	681241	UMR	679409	1.42703	1.08987e-12	2.25085e-07	679806	-0.68991	0.000382772	opposite
	12	38709742	38711234	UMR	38710784	0.50928	5.47878e-06	0.0488417
	12	63326874	63329493	UMR	63327823	1.18755	3.31205e-08	0.00105866
	12	77718156	77720178	UMR	77719030	0.82333	1.47484e-05	0.079805
	12	106694661	106698104	UMR	106695596	0.81544	4.62394e-06	0.043407
	12	116871832	116872948	LMR	116872740	0.23752	9.93002e-06	0.0672443
	12	131260258	131261520	UMR	131260545	0.41299	6.77665e-06	0.0549384
					131260549	0.29127	3.87474e-06	0.0385439
	13	42845257	42847643	UMR	42847561	0.2458	1.90476e-05	0.0911379
	13	78490163	78494250	UMR	78490633	0.2283	1.14396e-05	0.0726498
	14	105260438	105262714	UMR	105260551	0.32983	4.3931e-06	0.0415548	105260551	0.23959	0.000189054	same (+)
	15	80188534	80189902	UMR	80188777	0.3602	7.7128e-07	0.0136532
	16	3057172	3059010	UMR	3057835	-0.32199	3.41151e-07	0.0074164
	16	3230474	3231434	LMR	3230623	-0.23312	2.56575e-09	0.000122282	3230555	-0.17618	0.000382086	same (-)
									3230579	-0.30162	1.20406e-08
									3230610	-0.22453	1.59041e-06
	16	22959290	22960554	UMR	22959875	-0.30658	7.23555e-07	0.0131851
					22959925	-0.2562	1.64318e-06	0.0226237
	16	31724245	31725852	UMR	31724544	1.02917	3.67212e-06	0.0370883
	17	8088640	8094090	UMR	8090195	1.28227	1.39065e-07	0.00374612	8090696	-0.97339	3.89582e-05	opposite
	17	8129444	8130480	UMR	8129620	-0.12698	2.02377e-05	0.0939228	8129928	-0.1927	3.07722e-05	same (-)
									8129944	-0.234	3.0836e-05
									8129952	-0.18938	9.58941e-05
									8129954	-0.18876	9.64191e-05
									8129984	-0.14256	0.000432533
	17	16394540	16396066	UMR	16394618	-0.21497	1.90406e-06	0.0247251
	17	41437298	41439874	UMR	41437761	-0.24826	9.741e-07	0.0152791	41439689	-0.33623	0.000296709	same (-)
					41437797	-0.24728	1.74373e-06	0.0232336
	17	73992779	73993782	LMR	73993656	-0.24614	2.15641e-06	0.026322
	17	75445592	75448908	UMR	75446106	0.23855	1.12249e-05	0.0726498
	17	78962247	78963688	UMR	78963032	0.62675	1.73448e-06	0.0232336
					78963118	0.53004	8.82037e-07	0.0145493
	19	10443156	10446276	UMR	10445965	0.33181	7.81893e-08	0.0022532
	19	13874846	13876588	UMR	13875063	-0.21697	2.02218e-05	0.0939228	13875014	0.25663	2.54491e-06	opposite
									13875053	0.19627	7.06538e-05
									13875096	0.16905	0.000241972
									13875102	0.24345	8.5028e-06
									13875111	0.26185	9.89142e-10
									13875113	0.24682	9.98466e-08
									13875135	0.24763	2.48983e-07
									13875150	0.28223	9.13373e-06
									13875159	0.24163	0.000166844
	19	15739720	15743419	UMR	15740053	-0.21538	1.7702e-05	0.0884489
	19	17185278	17187835	UMR	17186044	1.29225	4.28435e-07	0.00843145
	19	19285876	19286178	LMR	19285909	-0.26923	6.94119e-06	0.0549384
	19	29217898	29218852	UMR	29217953	0.3832	7.19589e-07	0.0131851
	19	33165006	33168880	UMR	33168092	-0.25085	2.21213e-06	0.0266131
	19	53699707	53701140	UMR	53701075	-0.26612	9.24525e-07	0.0146874
	20	1317369	1318359	LMR	1317460	-0.18986	4.70052e-06	0.0437941
	20	10485550	10486474	LMR	10486118	-0.20147	1.39039e-05	0.0772595
	20	32253940	32256214	UMR	32255591	-0.35813	1.63291e-05	0.0843087
				UMR	32255667	-0.28333	8.829e-07	0.0145493
				UMR	32255675	-0.30302	3.31971e-06	0.0351589
				UMR	32255726	-0.312	5.81245e-06	0.0510813
				UMR	32255728	-0.29319	9.959e-06	0.0672443
	20	35488524	35493560	UMR	35490205	0.18395	8.60131e-06	0.062098
	20	53297177	53298778	LMR	53297352	0.2004	1.68403e-05	0.0851739	53297430	0.58985	0.000276138	same (+)
	21	37484894	37485710	LMR	37485067	-0.30667	3.53201e-06	0.0361708
	21	47603531	47605276	UMR	47604386	-0.23366	9.05548e-06	0.0641202	47604056	0.23646	8.09103e-05	opposite
									47604138	0.25639	0.000146826
									47604291	0.28525	1.88813e-05
									47604315	0.2554	0.000101878
									47604598	0.20518	0.00030487
									47604654	0.29601	5.11811e-09
									47605116	0.3558	6.00065e-05
	22	30278762	30280312	UMR	30279915	0.99593	6.30135e-06	0.0531175
	22	45497594	45498135	LMR	45497908	-0.43259	1.68016e-05	0.0851739
	22	46731075	46732986	UMR	46732880	0.18986	1.498e-06	0.0213361	46731182	0.69194	0.000260483	same (+)
TC	1	29224808	29226331	LMR	29225533	-0.16668	1.49598e-05	0.0781942
	1	112016416	112017369	LMR	112016715	-0.23767	8.06054e-06	0.0563607
	1	151170332	151173016	UMR	151172277	0.29241	1.81078e-05	0.0827329
	1	151961334	151967815	UMR	151963525	0.20129	6.883e-06	0.0517306
	1	161590746	161592162	UMR	161592117	-0.15727	2.06815e-05	0.0884357
	1	205282630	205283406	LMR	205283089	-0.22582	2.42763e-05	0.0946877
	1	221401199	221402484	LMR	221401391	0.19996	8.0967e-07	0.0158216
	1	229125844	229126851	LMR	229126833	-0.17893	1.61319e-05	0.0788077
	1	248100184	248100863	UMR	248100511	-0.23751	2.31423e-05	0.0927265	248100405	-0.21816	0.00047693	same (-)
	2	91777166	91778325	UMR	91778032	0.14321	1.65531e-05	0.079402	91777959	0.0931	0.000394824	same (+)
	2	219134008	219138101	UMR	219137847	0.25168	5.42368e-06	0.0478396
	2	225265292	225267174	UMR	225266304	-0.16123	5.82871e-06	0.0484604
	3	12391624	12393322	LMR	12392795	-0.18941	1.11463e-05	0.0672581
	3	49057550	49060689	UMR	49057577	-0.19299	1.75907e-05	0.0820528
					49057580	-0.19584	1.32881e-05	0.0730648
	3	87038411	87041039	UMR	87038943	0.17301	1.36231e-05	0.0739461	87040047	0.77392	0.000556593	same (+)
	3	121379225	121380005	LMR	121379699	-0.23182	3.95589e-06	0.0389503
	5	71747326	71749329	LMR	71748751	0.19501	3.81071e-06	0.0387216
	5	110062330	110062783	LMR	110062608	-0.1863	6.12625e-06	0.0494936
					110062618	-0.17533	2.29228e-06	0.0316473
	5	150618630	150619256	LMR	150618945	-0.4226	4.90286e-11	2.0758e-05	150618834	-0.327	3.46436e-05	same (-)
									150618857	-0.31493	1.03846e-05
					150618948	-0.45606	7.99705e-12	5.07874e-06	150618945	-0.38935	6.1488e-09
					150618983	-0.4126	1.61079e-09	0.000227328	150618948	-0.48472	6.01936e-12
									150618983	-0.59088	5.76706e-17
					150618987	-0.42951	1.04165e-10	2.64612e-05	150618987	-0.54741	1.08274e-14
					150619000	-0.37613	9.50577e-09	0.000548809	150619000	-0.60642	3.09689e-16
									150619039	-0.55535	4.99125e-14
					150619039	-0.3198	8.57367e-07	0.0164998	150619063	-0.38547	6.98143e-09
					150619063	-0.33374	7.59827e-07	0.0154948	150619075	-0.18437	0.000201701
									150619078	-0.33021	3.13827e-07
					150619133	-0.23698	1.74489e-05	0.0820528	150619133	-0.37087	1.68301e-08
					150619179	-0.23033	3.09961e-06	0.0361191	150619179	-0.24493	0.00052836
	5	174158347	174164651	UMR	174164619	-0.15224	6.28888e-06	0.0495552	174162373	-0.69626	0.000208839	same (-)
									174162743	-0.36672	0.000148302
	6	26304803	26306098	UMR	26305774	-0.16919	3.41532e-06	0.0378885
	6	27651908	27652676	LMR	27652480	-0.3953	1.18532e-05	0.0689489
					27652490	-0.39617	2.44908e-06	0.031742
					27652541	-0.30729	2.24961e-05	0.0922181
	6	37709603	37710310	LMR	37709883	0.17452	2.4799e-05	0.0957311
					37709944	0.24669	8.25097e-11	2.62e-05
	6	44025876	44026943	LMR	44026892	-0.17453	1.73529e-05	0.0820528
	6	110374460	110375452	LMR	110375377	0.17401	1.24897e-05	0.070803
	6	139012614	139015128	UMR	139013146	0.25907	4.87421e-06	0.0435985	139012896	0.22487	2.95521e-05	same (+)
	6	166259482	166260495	LMR	166260004	0.16285	2.05077e-05	0.0884357
	7	149320316	149322996	UMR	149320736	0.20212	1.02334e-05	0.0641053
	8	637175	638700	UMR	638501	0.32749	6.65437e-06	0.0509161	637824	0.43415	0.000377617	same (+)
									638431	-0.48964	0.000417186	opposite
									638434	-0.64204	2.38366e-05
									638496	-0.32984	0.000192901
	8	10586544	10592500	UMR	10586645	-0.18576	5.53003e-06	0.0479581
	8	28257524	28260468	UMR	28257765	0.24926	1.24431e-05	0.070803
	8	101912278	101913108	LMR	101912801	0.28787	3.13904e-06	0.036246	101912806	0.18475	0.000476792	same (+)
	8	143749904	143752014	UMR	143751801	-0.18089	5.05042e-07	0.0123362
	8	144357710	144361542	UMR	144358506	0.29001	8.48824e-06	0.0578328	144358071	-0.49857	0.000154059	opposite
									144358096	-0.43166	7.01017e-05
									144360980	0.43632	0.000125594	same (+)
									144360994	0.4229	7.96169e-05
	8	145955460	145956088	UMR	145955988	-0.35373	5.79335e-10	0.000101424	145955703	-0.37068	0.000258326	same (-)
	9	468708	470971	UMR	469368	0.20587	9.94426e-06	0.0632522	469571	-0.41675	0.000125875	opposite
	9	5186524	5187064	LMR	5186605	0.33892	3.862e-06	0.0389313
	9	94476567	94477138	UMR	94476689	0.53609	6.38813e-10	0.000101424
					94476692	0.41156	2.86542e-07	0.00774367
					94476706	0.42326	6.33808e-08	0.00259688
					94476708	0.34368	6.43797e-06	0.0498611
					94476711	0.4008	8.44145e-08	0.00315351
					94476728	0.37243	9.53951e-06	0.0618197
	9	124988298	124991985	UMR	124989542	0.22941	1.91948e-05	0.0856076	124989190	0.29281	2.4965e-05	same (+)
									124989640	0.22399	0.000588444
	9	132249845	132252994	UMR	132252611	0.21814	3.66217e-06	0.0384424
	9	137532694	137538709	UMR	137537078	0.25816	1.1707e-05	0.0689489
	10	16933188	16934054	LMR	16933597	-0.20777	2.15824e-05	0.0901743
	10	17241106	17244180	UMR	17241454	0.18429	6.81207e-06	0.0515022
	10	95172710	95173278	LMR	95173143	-0.15792	1.18798e-05	0.0689489
	10	134401636	134402770	UMR	134402763	-0.18234	2.51614e-05	0.0965523
	11	64636505	64638642	UMR	64636821	0.21011	3.93554e-06	0.0389503
	11	64644348	64648306	UMR	64644467	0.19813	2.26838e-05	0.0922181
	11	66823222	66825105	UMR	66824698	0.23427	9.03899e-07	0.0168279	66824405	0.75471	0.00026843	same (+)
	11	116087782	116088836	LMR	116087912	0.22714	8.94e-09	0.000540501	116087926	0.21526	9.92e-05	same (+)
					116087948	0.24733	5.35e-10	0.000101424	116087948	0.31806	1.45e-09
					116087956	0.17729	1.79e-05	0.0821822	116087956	0.21602	3.36e-05
	12	678735	681241	UMR	679409	1.19924	6.17225e-09	0.000412616
	12	114403174	114405255	UMR	114404971	-0.19206	1.58602e-05	0.0788077
	12	124876889	124878086	UMR	124876990	-0.22074	1.08774e-05	0.0667437
	13	41706152	41707920	UMR	41706210	0.13525	1.983e-05	0.0865539
	13	78490163	78494250	UMR	78490633	0.21693	2.02917e-05	0.0882658
	13	112984634	112986885	UMR	112985577	-0.26562	1.21087e-05	0.0695926
	14	24710846	24712758	UMR	24711109	0.1991	7.58361e-08	0.0029189
	14	69280790	69284048	UMR	69281926	0.18872	2.07485e-05	0.0884357
	14	74099944	74101478	UMR	74100388	-1.20137	1.7636e-05	0.0820528
	14	77563368	77566350	UMR	77565539	0.16177	3.94793e-06	0.0389503
	14	104312563	104315386	UMR	104315129	0.24932	1.43719e-05	0.0758572
	14	105260438	105262714	UMR	105260551	0.33317	1.32304e-06	0.0224061	105260551	0.22032	0.000168949	same (+)
					105260555	0.29984	1.60302e-05	0.0788077
	16	3057172	3059010	UMR	3057835	-0.26643	2.25937e-06	0.0315358
	16	3069986	3074710	UMR	3073157	0.1908	1.43559e-05	0.0758572
	16	3230474	3231434	LMR	3230623	-0.21555	3.43644e-09	0.000363734	3230555	-0.21662	1.67464e-06	same (-)
									3230579	-0.34056	7.23743e-12
									3230610	-0.28126	4.7312e-11
									3230724	-0.32929	6.42631e-06
									3230756	-0.29467	0.000152716
									3230799	-0.36406	0.00053849
	16	11030584	11033131	UMR	11032468	-0.20723	1.65661e-05	0.079402
	16	22959290	22960554	UMR	22959875	-0.24909	1.01839e-05	0.0641053
	16	81789446	81790036	LMR	81789795	-0.16028	2.13168e-05	0.0893586
	17	8129444	8130480	UMR	8129944	-0.26976	8.91137e-06	0.059221	8130009	-0.15025	0.000572976	same (-)
					8129952	-0.26496	6.85881e-07	0.0147657
					8129997	-0.23208	2.81088e-06	0.034912
					8130009	-0.22021	2.2578e-05	0.0922181
					8130331	-0.26574	3.38175e-06	0.0378885
					8130333	-0.29287	8.5145e-06	0.0578328
					8130378	-0.18862	5.97455e-06	0.0489587
	17	71994276	71995787	LMR	71995290	0.22966	1.57136e-05	0.0788077
	18	519032	519600	LMR	519500	-0.16154	2.40576e-05	0.0946032
	19	2461657	2463440	UMR	2463290	0.11764	4.41956e-06	0.0413082
					2463363	0.11692	1.1982e-05	0.0691771
	19	10443156	10446276	UMR	10445965	0.29043	6.98351e-07	0.0147836
	19	14096933	14098700	UMR	14097267	-0.22605	2.09472e-05	0.0886871
	19	29217898	29218852	UMR	29217931	0.31407	1.43932e-05	0.0758572
					29217936	0.33126	7.00817e-06	0.0520977
					29217953	0.47076	2.68571e-09	0.000310115
	19	36265292	36266799	UMR	36265669	-0.31801	7.2045e-06	0.0524906
	19	51670283	51670776	LMR	51670423	-0.17914	1.9493e-05	0.0865539
	19	53699707	53701140	UMR	53701075	-0.27868	4.07929e-08	0.00194117	53701075	0.27798	0.000263438	opposite
	20	1317369	1318359	LMR	1317460	-0.17104	7.17147e-06	0.0524906
	20	32253940	32256214	UMR	32255591	-0.35382	5.58813e-06	0.0479581	32255769	-0.26725	0.000454293	same (-)
					32255601	-0.32932	2.09014e-05	0.0886871
					32255611	-0.34873	7.41138e-06	0.0528854
					32255667	-0.23102	1.76166e-05	0.0820528
					32255726	-0.28378	9.95977e-06	0.0632522
					32255828	-0.27504	4.76928e-06	0.0431976
					32255831	-0.31392	1.90285e-06	0.0287728
					32255835	-0.2705	1.56911e-05	0.0788077
					32255857	-0.26975	1.13234e-05	0.0672581
					32255865	-0.31911	2.8311e-06	0.034912
	20	35488524	35493560	UMR	35490205	0.20173	1.78964e-07	0.00541219
	20	42017031	42017676	LMR	42017581	0.23309	2.573e-05	0.0978021
	21	47603531	47605276	UMR	47604386	-0.25291	2.38195e-07	0.006876	47604056	0.21708	7.21988e-05	opposite
									47604119	0.24972	0.000197158
									47604138	0.25263	5.74974e-05
									47604151	0.23273	0.000308508
									47604166	0.20693	0.000544996
									47604193	0.25275	0.000145566
									47604212	0.29559	1.03492e-05
									47604291	0.32611	8.10741e-08
									47604315	0.30119	9.43447e-07
									47604386	0.20286	0.000549222
									47604598	0.24401	2.64985e-06
									47604654	0.37421	2.13545e-15
									47604677	0.21094	9.04793e-05
									47604750	0.26033	4.48706e-05
									47605061	0.38025	5.88289e-05
									47605072	0.32656	0.000173348
									47605116	0.3799	1.92849e-06
									47605174	0.23945	0.000297124
	22	46731075	46732986	UMR	46732880	0.17229	8.13726e-06	0.0564785	46731182	0.61323	0.00054404	same (+)
	22	47132982	47135414	UMR	47134879	0.19727	3.77193e-06	0.0386822
					47135258	0.16367	1.83487e-05	0.0829382
					47135346	0.23514	8.71482e-09	0.000540501
