# Supplementary material for: Dissecting features of epigenetic variants underlying cardiometabolic risk using full-resolution epigenome profiling in regulatory elements
Source: Nat Commun. 2019 Mar 14;10:1209. doi: 10.1038/s41467-019-09184-z (PMC6418220; doi:10.1038/s41467-019-09184-z)
Supplement: Supplementary file 9 — Supplementary Data 6 [file 41467_2019_9184_MOESM9_ESM.xlsx]

## Sheet: DataS6
Supplementary Data 6. Replication of tissue-shared lipid-linked regulatory regions in an independent population-based whole-blood cohort
Lipid trait	Lipid-linked regulatory region				Direction of replication	IUCPQ whole-blood EWAS			CARTaGENE whole-blood EWAS
	chromosome	start	end	type		position	beta	p-value	position	beta	p-value
TG	1	161972680	161973612	LMR	same (+)	161973330	0.93358	0.000475688
	2	30669380	30670848	UMR	same (+)	30669757	1.57283	2.94902e-07
	2	114029650	114036400	UMR	same (+)	114030741	0.79327	0.000182844
						114035867	2.50305	0.00042644
	2	239139783	239140522	UMR	same (+)	239140235	5.21851	6.08314e-08
	4	124083	126068	UMR	opposite	124380	1.26396	0.000208204
						124709	1.5877	4.39935e-05
						125112	1.10887	0.000335382
						125126	1.26813	5.9952e-05
						125283	0.9028	0.000420837
						125671	1.04099	1.48641e-05
						125759	0.69984	0.000193896
						125816	0.69658	0.000410424
	5	1102174	1106324	UMR	opposite	1102737	-1.14604	0.000158635	1102809	-0.3794	0.000538888
						1102944	-1.03782	0.000251272
						1105238	-0.97154	5.64112e-18
						1105286	-0.47048	1.07434e-05	1103621	-0.33714	0.000322255
						1105335	-0.40599	0.000277863
						1105384	-0.45906	5.11858e-05
	5	150618630	150619256	LMR	same (-)	150618945	-2.15861	1.31772e-11	150619133	-0.48492	0.000230178
						150618948	-2.16278	2.63681e-11
						150618983	-1.46593	5.06561e-06
						150618987	-2.10654	7.5547e-11
						150619000	-2.013	3.77403e-09
						150619063	-1.43443	5.8918e-06
						150619078	-1.91662	1.30375e-10
						150619133	-1.53253	1.89318e-06
	6	168435900	168436964	UMR	same (+)	168436398	0.88639	8.35675e-05	168436311	0.42619	1.01032e-05
									168436329	0.3216	0.000482256
									168436344	0.33529	0.000494931
									168436358	0.3202	0.00218796
									168436378	0.29412	0.0012885
									168436409	0.44046	1.21593e-05
					opposite	168436902	-0.99764	0.000327881
	10	13701082	13702320	UMR	opposite	13702026	-1.60147	0.000366177
	11	116087782	116088836	LMR	same (-)	116087912	-1.41128	8.72215e-07	116087926	-0.43286	7.52411e-05
									116087948	-0.39624	0.000128358
									116087956	-0.37043	0.000185042
									116088018	-0.42473	0.000259976
	14	54418956	54424030	UMR	same (-)	54421399	-4.41313	0.000376621
	14	74207032	74211420	UMR	opposite	74208707	-3.55737	0.000230227
	14	77489355	77495856	UMR	same (-)	77489712	-1.62546	0.000469437
	15	41098842	41100660	UMR	same (-)	41100386	-1.95812	2.02829e-06	41100386	-0.40968	0.00249273
						41100391	-1.60532	4.22632e-05
						41100393	-1.65417	1.14394e-05
	17	8904880	8908294	UMR	same (+)	8906672	4.60236	0.00012242
	17	78428073	78430848	UMR	opposite	78429514	2.50799	0.00023509
	19	3719092	3719546	LMR	same (-)	3719130	-3.42429	2.56543e-06
						3719142	-2.85803	7.39227e-07
						3719175	-3.84217	1.26482e-12
						3719197	-4.21464	4.12642e-16
						3719230	-3.49194	1.11376e-16
						3719246	-4.11056	2.00172e-23
	19	4968400	4971728	UMR	opposite	4971077	-1.269	1.49585e-05
						4971095	-1.18561	3.91959e-05
						4971154	-1.19359	9.98063e-05
						4971725	-1.55313	1.18136e-05
	19	21264650	21265754	UMR	same (-)	21264896	-0.7437	1.12027e-05	21264896	-0.30648	0.000106914
						21264930	-0.76279	1.7216e-05
						21264933	-0.79248	6.88888e-06
						21264973	-1.20741	2.93246e-11
						21264982	-1.13673	6.88552e-10
						21264988	-1.14439	3.73055e-10
						21264999	-1.25638	1.07116e-11
						21265015	-1.16097	1.32009e-10	21265066	-0.21976	0.000610308
						21265039	-1.51711	2.65789e-16
						21265066	-0.87145	3.56018e-06
						21265127	-0.85546	8.63894e-06
						21265139	-1.24196	3.81536e-09
						21265264	-1.07298	4.02232e-07
						21265268	-1.2701	3.48864e-09
						21265319	-0.79452	0.00031651	21265139	-0.25477	0.00087543
						21265325	-0.832	0.000242772
						21265334	-1.11828	1.08075e-06
						21265342	-0.7948	0.000442204
						21265346	-0.909	6.55172e-05
						21265635	-1.62981	8.53842e-07
	19	29217898	29218852	UMR	same (+)	29217936	1.37394	1.63778e-05
						29218002	1.85098	0.000404003
						29218016	1.85778	0.000216289
						29218022	2.76158	4.14466e-07
						29218066	1.79682	7.77417e-06
						29218774	1.43968	0.00011397
HDL	2	20869097	20872742	UMR	same (-)	20870012	-1.87471	0.000372553	20869469	-0.80662	0.00157508
									20869516	-0.67525	0.00182824
									20869583	-0.8284	0.0006902
									20869595	-1.13165	8.2721e-06
									20869605	-0.82339	0.000697273
									20869609	-0.86271	0.000247826
									20869771	-0.57859	0.0020386
									20869848	-0.64578	0.000307722
									20869878	-0.53919	0.000508513
									20870079	-0.8589	7.87262e-07
									20870081	-0.67434	0.000110458
									20870121	-0.69246	0.000580803
									20870158	-0.95212	3.96709e-06
									20870230	-0.90428	0.000737053
									20870264	-0.9814	0.000124968
									20870279	-1.1499	7.15866e-06
									20870288	-0.696	0.00217427
									20870303	-0.7863	0.00120647
									20870310	-0.85694	1.84494e-05
									20870319	-0.71668	0.000231702
									20870322	-0.61502	0.000798245
									20870338	-0.61425	0.00238027
									20870362	-0.82022	5.41283e-05
									20870383	-0.93948	2.89533e-05
									20870389	-0.86364	1.77666e-05
									20870393	-0.65283	0.000751005
									20870396	-0.76279	0.000333802
									20870400	-0.60999	0.00146014
									20870409	-0.64131	0.000976854
									20870424	-0.75578	0.000191983
									20870444	-0.69735	0.00136817
									20870451	-0.9297	2.13742e-05
									20870461	-0.69614	0.00189333
									20870477	-0.74065	0.00156777
									20870505	-1.10906	0.000109542
									20870514	-1.37612	3.42715e-06
									20870557	-0.9846	0.000607142
									20870649	-0.85807	0.00128497
									20870701	-0.89923	0.000856013
									20870797	-0.95414	7.36804e-05
									20870847	-0.72096	0.00267157
									20870855	-0.99396	3.27511e-05
									20870859	-0.62739	0.00261053
									20870874	-0.9356	1.13992e-05
									20870890	-0.839	0.00012527
									20870897	-0.75938	0.00106994
									20870915	-0.69663	0.000336739
									20870936	-0.78508	6.16063e-05
									20870938	-0.84469	2.12775e-05
									20870951	-0.74209	0.000153841
									20870956	-0.54217	0.00157967
									20870991	-0.77701	0.000349975
									20870995	-0.81589	1.98757e-05
									20871002	-0.89987	1.94283e-05
									20871031	-0.80971	0.000100556
									20871056	-0.6367	0.00143096
									20871061	-0.64606	0.0033687
									20871064	-0.64351	0.00240445
									20871085	-0.87998	8.50376e-06
									20871119	-0.75106	0.00145928
									20871245	-0.74481	0.00218847
									20871407	-0.60612	0.00324502
									20871510	-1.03071	8.23941e-05
									20871544	-0.78401	0.00200635
									20871615	-1.55952	3.27147e-05
									20871628	-0.96747	0.000103327
									20871648	-0.85543	0.000182596
									20871651	-0.72678	0.000927972
									20871697	-0.724	0.0027906
									20872264	-0.59946	0.00133086
					opposite	20870264	2.34083	5.53626e-05
						20870557	3.2277	0.000100784
						20871318	2.54329	0.000215691
						20871338	1.94337	0.000219276
						20871697	1.89937	0.000359502
	2	233283290	233286220	UMR	same (+)	233284331	1.72916	6.74659e-05	233284453	0.43974	0.00108268
						233284453	1.4386	7.59905e-05
						233284455	1.19724	0.000437107
						233284692	1.96095	2.85186e-05
	2	240240338	240241584	LMR	opposite	240241154	1.52828	4.63292e-05
						240241218	1.79534	9.4523e-06
						240241308	1.53551	0.000353933
	3	9987504	9989380	UMR	same (+)	9989123	5.51605	3.68758e-08	9987985	0.76161	0.00062103
									9988003	0.7306	0.000432322
						9989315	5.92441	0.000213679	9988787	1.23484	0.00272601
	5	175791800	175793518	UMR	opposite	175793031	-7.17051	0.00029704	175793433	-1.32523	1.64285e-05
	5	180643193	180646185	UMR	same (+)	180643713	3.24517	0.000338443
	10	38644800	38646401	UMR	same (+)	38645050	1.83944	9.94494e-05	38644955	0.68226	3.16551e-06
									38644991	0.55419	0.00034442
						38645126	2.89558	4.48931e-05	38645012	0.64931	2.15167e-05
									38645043	1.04085	1.87813e-11
						38645406	2.97538	1.56268e-06	38645080	0.6207	0.00165688
									38645170	1.26474	1.52253e-06
						38645652	2.95791	0.000131446	38645177	0.96259	0.000154659
									38645331	0.93141	0.00204126
	11	116087782	116088836	LMR	same (+)	116087948	2.03881	8.41838e-06
	12	133170496	133170917	LMR	same (+)	133170644	1.83916	9.81703e-05
	15	100465996	100469235	UMR	opposite	100468826	-4.59731	2.74901e-05
						100468856	-2.9291	1.48337e-05
						100468940	-3.12492	0.000264466
	16	3207120	3210534	UMR	opposite	3210515	-2.72402	0.00042832
	17	5402974	5404703	UMR	opposite	5403157	-2.24913	0.000411575
	19	21264650	21265754	UMR	same (+)	21265039	1.82037	4.07327e-09
						21265066	1.83579	5.6538e-09
						21265127	1.19639	0.000319359
						21265243	1.37534	0.000163876
						21265264	1.79892	7.7736e-07
						21265289	1.44263	6.60744e-05
	22	47132982	47135414	UMR	same (+)	47134916	1.57955	0.000259099
						47135171	2.21352	2.91209e-06
LDL	1	2120682	2121896	UMR	same (+)	2121328	0.30538	3.64321e-05	2121576	0.82196	0.000630374
						2121521	0.25879	0.000171506
						2121539	0.26927	0.000156149
	1	18102584	18103302	LMR	same (+)	18102966	0.27188	0.000105707
	1	201857326	201858862	UMR	same (-)	201857619	-0.27138	0.000105401
						201857621	-0.29125	7.84928e-07
	2	30669380	30670848	UMR	opposite	30669863	0.4461	0.000355751
	2	91777166	91778325	UMR	same (+)	91777710	0.47445	0.000334925
						91777959	0.11098	9.51656e-05
	3	183734802	183736270	UMR	opposite	183735141	0.20594	0.000148965
						183735148	0.2592	4.29234e-05
	5	135418062	135418554	LMR	same (+)	135418206	0.24829	0.000116441
	5	140580536	140581596	UMR	same (-)	140581339	-0.12279	0.000102058	140580592	-0.47813	0.000490304
						140581481	-0.11799	0.000284089
	5	150618630	150619256	LMR	same (-)	150618834	-0.37589	2.37157e-05
						150618857	-0.3196	2.59053e-05
						150618945	-0.29716	4.91641e-05
						150618948	-0.39548	2.48424e-07
						150618983	-0.48722	2.4976e-10
						150618987	-0.43465	1.94932e-08
						150619000	-0.55702	2.20476e-11
						150619039	-0.54906	7.66666e-11
						150619063	-0.3669	1.19047e-06
						150619133	-0.33311	6.01657e-06
						150619179	-0.32053	4.36022e-05
	6	25882316	25882714	LMR	opposite	25882373	-0.17699	8.59175e-08	25882590	-0.63918	1.04413e-05
						25882376	-0.1577	2.29227e-06
						25882381	-0.1457	4.31348e-06
						25882402	-0.12131	0.000105197
						25882414	-0.18977	9.95803e-09
						25882434	-0.14209	2.16665e-05
						25882460	-0.17032	1.12314e-06
						25882463	-0.17205	3.81871e-07
						25882481	-0.23832	3.95226e-11
						25882485	-0.21894	6.50111e-11
						25882500	-0.26751	1.41884e-12
						25882511	-0.27228	7.99571e-13	25882633	-0.81741	0.000132744
						25882516	-0.24852	3.04693e-11
						25882520	-0.27737	4.63882e-12
						25882537	-0.20528	1.10336e-07
						25882546	-0.26239	2.75313e-09
						25882549	-0.24333	1.25717e-08
						25882559	-0.24778	1.67374e-07
						25882590	-0.34154	2.65665e-10
						25882599	-0.24673	1.20417e-06
	7	2288518	2289499	LMR	same (+)	2288764	0.62662	4.41456e-05
						2288856	0.64925	0.000187923
	8	10586544	10592500	UMR	same (-)	10588833	-0.56768	0.000188032
	8	143749904	143752014	UMR	opposite	143751796	0.22035	0.000237365
						143751815	0.27479	8.91443e-07
						143751841	0.22301	2.47042e-05
	8	144357710	144361542	UMR	same (+)	144360980	0.4337	0.000234051	144357815	1.00416	0.000341587
									144358122	1.24311	0.0010151
									144358144	0.94869	0.00135889
									144358498	0.77566	0.000757706
									144358575	0.66897	0.00134413
									144358579	0.73506	0.00073592
									144358581	0.71908	0.000877282
									144358693	0.92284	6.45704e-05
									144358702	0.80306	0.00129558
									144360922	1.29864	0.00045883
	9	123604381	123605826	UMR	opposite	123604483	-0.27891	0.000205391	123605661	-0.64225	0.000191053
	9	124988298	124991985	UMR	opposite	124988608	-0.20861	0.000303711
						124988723	-0.24453	5.73172e-05
						124988967	-0.27039	9.74013e-05
						124989542	-0.27981	8.04828e-05
						124989567	-0.26389	0.000190445
						124989855	-0.29767	0.000213667
						124989861	-0.37064	1.27062e-05
	10	135341146	135343592	UMR	opposite	135342512	0.48119	0.000289483
	11	66823222	66825105	UMR	same (+)	66824405	0.74867	0.00032725
	11	116087782	116088836	LMR	same (+)	116087948	0.30616	4.82913e-08
						116087956	0.24014	1.62547e-05
	12	678735	681241	UMR	opposite	679806	-0.68991	0.000382772
	14	105260438	105262714	UMR	same (+)	105260551	0.23959	0.000189054
	16	3230474	3231434	LMR	same (-)	3230555	-0.17618	0.000382086
						3230579	-0.30162	1.20406e-08
						3230610	-0.22453	1.59041e-06
	17	8088640	8094090	UMR	opposite	8090696	-0.97339	3.89582e-05
	17	8129444	8130480	UMR	same (-)	8129928	-0.1927	3.07722e-05
						8129944	-0.234	3.0836e-05
						8129952	-0.18938	9.58941e-05
						8129954	-0.18876	9.64191e-05
						8129984	-0.14256	0.000432533
	17	41437298	41439874	UMR	same (-)	41439689	-0.33623	0.000296709
	19	13874846	13876588	UMR	opposite	13875014	0.25663	2.54491e-06
						13875053	0.19627	7.06538e-05
						13875096	0.16905	0.000241972
						13875102	0.24345	8.5028e-06
						13875111	0.26185	9.89142e-10
						13875113	0.24682	9.98466e-08
						13875135	0.24763	2.48983e-07
						13875150	0.28223	9.13373e-06
						13875159	0.24163	0.000166844
	20	53297177	53298778	LMR	same (+)	53297430	0.58985	0.000276138
	21	47603531	47605276	UMR	opposite	47604056	0.23646	8.09103e-05
						47604138	0.25639	0.000146826
						47604291	0.28525	1.88813e-05
						47604315	0.2554	0.000101878
						47604598	0.20518	0.00030487
						47604654	0.29601	5.11811e-09
						47605116	0.3558	6.00065e-05
	22	46731075	46732986	UMR	same (+)	46731182	0.69194	0.000260483
TC	1	248100184	248100863	UMR	same (-)	248100405	-0.21816	0.00047693
	2	91777166	91778325	UMR	same (+)	91777959	0.0931	0.000394824
	3	87038411	87041039	UMR	same (+)	87040047	0.77392	0.000556593
	5	150618630	150619256	LMR	same (-)	150618834	-0.327	3.46436e-05
						150618857	-0.31493	1.03846e-05
						150618945	-0.38935	6.1488e-09
						150618948	-0.48472	6.01936e-12
						150618983	-0.59088	5.76706e-17
						150618987	-0.54741	1.08274e-14
						150619000	-0.60642	3.09689e-16
						150619039	-0.55535	4.99125e-14
						150619063	-0.38547	6.98143e-09
						150619075	-0.18437	0.000201701
						150619078	-0.33021	3.13827e-07
						150619133	-0.37087	1.68301e-08
						150619179	-0.24493	0.00052836
	5	174158347	174164651	UMR	same (-)	174162373	-0.69626	0.000208839	174158827	-0.36226	0.000324393
						174162743	-0.36672	0.000148302
	6	139012614	139015128	UMR	same (+)	139012896	0.22487	2.95521e-05
	8	637175	638700	UMR	same (+)	637824	0.43415	0.000377617	637605	0.53204	0.000282938
									637667	0.43879	0.000290807
									637771	0.27269	0.00166029
									637857	0.31312	0.000195611
									637863	0.2992	0.000188925
									637872	0.2409	0.00118623
					opposite	638431	-0.48964	0.000417186
						638434	-0.64204	2.38366e-05
						638496	-0.32984	0.000192901
	8	101912278	101913108	LMR	same (+)	101912806	0.18475	0.000476792
	8	144357710	144361542	UMR	opposite	144358071	-0.49857	0.000154059
						144358096	-0.43166	7.01017e-05
					same (+)	144360980	0.43632	0.000125594	144357815	0.36191	8.03758e-05
						144360994	0.4229	7.96169e-05	144360976	0.36861	0.00228918
									144361004	0.30782	0.00100685
	8	145955460	145956088	UMR	same (-)	145955703	-0.37068	0.000258326
	9	468708	470971	UMR	opposite	469571	-0.41675	0.000125875	469325	-0.20013	0.00124299
									469368	-0.24655	1.3317e-07
									469639	-0.1826	0.00170372
									469769	-0.2304	0.000918929
	9	124988298	124991985	UMR	same (+)	124989190	0.29281	2.4965e-05	124988638	0.15154	0.00235178
						124989640	0.22399	0.000588444
	11	66823222	66825105	UMR	same (+)	66824405	0.75471	0.00026843	66823611	0.24234	0.00121092
	11	116087782	116088836	LMR	same (+)	116087926	0.21526	9.92e-05
						116087948	0.31806	1.45e-09
						116087956	0.21602	3.36e-05
	16	3230474	3231434	LMR	same (-)	3230555	-0.21662	1.67464e-06	3230847	-0.29141	0.000598102
						3230579	-0.34056	7.23743e-12
						3230610	-0.28126	4.7312e-11
						3230724	-0.32929	6.42631e-06
						3230756	-0.29467	0.000152716
						3230799	-0.36406	0.00053849
	17	8129444	8130480	UMR	same (-)	8130009	-0.15025	0.000572976
	19	53699707	53701140	UMR	opposite	53701075	0.27798	0.000263438
	20	32253940	32256214	UMR	same (-)	32255769	-0.26725	0.000454293
	21	47603531	47605276	UMR	opposite	47604056	0.21708	7.21988e-05
						47604119	0.24972	0.000197158
						47604138	0.25263	5.74974e-05
						47604151	0.23273	0.000308508
						47604166	0.20693	0.000544996
						47604193	0.25275	0.000145566
						47604212	0.29559	1.03492e-05
						47604291	0.32611	8.10741e-08
						47604315	0.30119	9.43447e-07
						47604386	0.20286	0.000549222
						47604598	0.24401	2.64985e-06
						47604654	0.37421	2.13545e-15
						47604677	0.21094	9.04793e-05
						47604750	0.26033	4.48706e-05
						47605061	0.38025	5.88289e-05
						47605072	0.32656	0.000173348
						47605116	0.3799	1.92849e-06
						47605174	0.23945	0.000297124
	22	46731075	46732986	UMR	same (+)	46731182	0.61323	0.00054404
