# Supplementary material for: Dissecting features of epigenetic variants underlying cardiometabolic risk using full-resolution epigenome profiling in regulatory elements
Source: Nat Commun. 2019 Mar 14;10:1209. doi: 10.1038/s41467-019-09184-z (PMC6418220; doi:10.1038/s41467-019-09184-z)
Supplement: Supplementary file 10 — Supplementary Data 7 [file 41467_2019_9184_MOESM10_ESM.xlsx]

## Sheet: DataS7
Supplementary Data 7. Co-regulation network between an adipose-unique TG-linked enhancer region, GNA15 and GNG7
Expression probe ID	Gene	Regulatory region					Resident CpG		Methylation-TG association in MuTHER EWAS		Methylation-expression association
		chromosome	start	end	type	annotation	cgID	position	beta	p-value	beta	p-value	q-value
ILMN_1773963	GNA15	19	2332094	2333076	LMR	enhancer of interest	cg05660874	2332485	0.0147568	5.09e-10	0.0333795	1.51176e-16	2.58648e-12
							cg10723746	2332499	0.0120208	9.99e-09	0.0298618	1.44885e-17	3.16743e-13
		19	2540646	2541272	UMR	GNG7 intragenic region	cg19853565	2540907	0.0172257	1.47e-06	0.0464187	4.71281e-14	3.88792e-10
							cg07843390	2541015	0.0172615	8.65e-07	0.044942	4.67991e-14	3.86888e-10
		19	2578258	2579982	UMR	GNG7 intragenic region	cg10884953	2579745	0.00435397	0.000757971	0.00995024	9.60654e-06	0.00425296
		19	2613292	2614616	UMR	GNG7 intragenic region	cg19653589	2614177	-0.00842226	7.03e-05	-0.0145619	5.96635e-05	0.0173194
		19	2700672	2703092	UMR	GNG7 promoter	cg15468423	2700763	0.00658925	0.000885036	0.0149976	7.39999e-06	0.00346539
		19	3133000	3133618	LMR	near GNA15 promoter	cg26870745	3133503	-0.0186565	9.17e-08	-0.0409753	2.20559e-11	7.68072e-08
		19	3163111	3163922	UMR	GNA15 3'UTR	cg03302088	3163717	0.0112631	2.75e-08	0.0210198	1.10674e-09	2.3352e-06
ILMN_1728107	GNG7	19	2332094	2333076	LMR	enhancer of interest	cg05660874	2332485	0.0147568	5.09e-10	-0.0259147	4.85596e-05	0.0148938
							cg10723746	2332499	0.0120208	9.99e-09	-0.0304709	3.13516e-08	3.97076e-05
		19	2540646	2541272	UMR	GNG7 intragenic region	cg19853565	2540907	0.0172257	1.47e-06	-0.0555875	5.95037e-09	9.8301e-06
							cg07843390	2541015	0.0172615	8.65e-07	-0.0557719	2.24327e-09	4.28726e-06
		19	2578258	2579982	UMR	GNG7 intragenic region	cg10884953	2579745	0.00435397	0.000757971	-0.014011	6.10476e-05	0.0175966
		19	2613292	2614616	UMR	GNG7 intragenic region	cg19653589	2614177	-0.00842226	7.03e-05	0.0224545	6.05448e-05	0.0174901
		19	2700672	2703092	UMR	GNG7 promoter	cg15468423	2700763	0.00658925	0.000885036	-0.0177937	0.00071134	0.0928638
		19	3133000	3133618	LMR	near GNA15 promoter	cg26870745	3133503	-0.0186565	9.17e-08	0.036591	0.000124961	0.0295584
		19	3163111	3163922	UMR	GNA15 promoter	cg03302088	3163717	0.0112631	2.75e-08	-0.0202415	0.000185967	0.0390466
