# Supplementary material for: Dissecting features of epigenetic variants underlying cardiometabolic risk using full-resolution epigenome profiling in regulatory elements
Source: Nat Commun. 2019 Mar 14;10:1209. doi: 10.1038/s41467-019-09184-z (PMC6418220; doi:10.1038/s41467-019-09184-z)
Supplement: Supplementary file 11 — Supplementary Data 8 [file 41467_2019_9184_MOESM11_ESM.xlsx]

## Sheet: DataS8
Supplementary Data 8. Genetic regulation at an adipose-specific and HDL-linked enhancer region mapping to an intron of GALNT2
Adipose-specific HDL-linked LMR			CpG position	Top SNP-CpG association						TG-GWAS				LD between metQTL SNP and GWAS SNP
chromosome	start	end		SNP rsID	SNP position	distance to CpG	beta	p-value	q-value	SNP rsID	position	beta	p-value	r^2	D'
1	230312462	230313455	230312577	rs612577	230324364	-11786	8.017	4.802e-08	0.0005154	rs627702	230324119	0.0501	5.045e-24	0.87	1
			230312775	rs611841	230309481	3295	8.4	2.151e-08	0.0002723					0.98	0.99
			230312965	rs678050	230313911	-945	7.677	7.581e-09	0.0001165					1	1
				rs2748115	230314291	-1325								1	1
				rs57992758	230314396	-1430								1	1
				rs585361	230314954	-1988								1	1
				rs586712	230315242	-2276								1	1
				rs607553	230316444	-3478								1	1
				rs636810	230317018	-4052								1	1
				rs650808	230317820	-4854								0.99	1
				rs653523	230318402	-5436								1	1
				rs677990	230320428	-7462								1	1
				rs678578	230320600	-7634								0.99	1
				rs598203	230322122	-9156								0.99	1
				rs600845	230322708	-9742								0.96	1
				rs628035	230324145	-11179								1	1
				rs611701	230324173	-11207								1	1
			230312981	rs637180	230311677	1305	9.53	1.151e-06	0.005971					1	1
			230312985	rs671682	230313651	-665	7.65	2.413e-05	0.05034					1	1
				rs666718	230313662	-676								1	1
			230313036	rs2760537	230326412	-13375	7.942	2.653e-06	0.01103					0.94	0.99
			230313055	rs612577	230324364	-11308	7.922	7.343e-06	0.02279					0.87	1
